# Supplementary material for: The association between admission serum albumin and preoperative deep venous thrombosis in geriatrics hip fracture: a retrospective study of 1819 patients with age ≥ 65 years
Source: BMC Musculoskelet Disord. 2023 Aug 24;24:672. doi: 10.1186/s12891-023-06776-1 (PMC10464240; doi:10.1186/s12891-023-06776-1)
Supplement: Supplementary file 2 — Supplementary Material 2 [file 12891_2023_6776_MOESM2_ESM.xlsx]

## Sheet: Sheet1
x1	x6	x7	x8	x9	x10	x11	x12	x13	x14	x15	x16	x17	x18	x19	x20	x21	x22	x23	x24	x25	x26	x45	x68	x101
1949900	7.75461	76	2	1	0	1	24	2	3	0	0	0	1	0	0	0	0	0	0	0	0	122	51.2	0.33
1949612	8.9792	68	2	2	0	1	4	2	2	1	0	1	0	0	0	0	0	0	0	0	0	130	50.8	10.52
1949582	8.76872	73	1	1	0	1	24	2	3	0	0	0	1	0	0	0	0	0	0	0	0	124	50.2	0.61
1949479	7.8722	73	2	1	0	1	7	1	6	1	1	0	1	0	1	0	0	0	0	0	0	114	49.9	53.06
1949171	5.94729	75	2	1	0	1	2	2	3	1	0	1	0	0	0	0	0	0	0	0	0	125	49.3	44.11
1949041	6.8976	67	2	2	0	1	11	2	2	1	0	0	0	0	0	0	0	0	0	0	0	131	49.2	11.31
1949039	5.59764	72	2	1	0	1	2	2	3	1	0	1	0	0	0	0	0	0	0	0	0	123	48.8	9.15
1949031	15.747	77	2	1	0	1	1	2	5	1	0	1	0	0	1	0	0	0	0	0	0	132	48.6	41.94
1948900	7.85538	75	1	2	0	1	24	1	4	1	0	0	0	0	1	0	0	0	0	0	0	172	48.6	2.37
1948781	6.89036	70	2	2	0	1	24	2	4	0	0	0	0	0	1	0	0	0	0	0	0	147	48.5	0.61
1948683	6.76625	85	2	1	0	1	7	2	5	1	0	1	1	0	1	0	0	0	0	0	0	137	48.5	21.96
1948673	4.29527	71	2	2	0	1	1440	2	3	0	0	0	0	0	0	0	0	0	0	0	0	131	48.1	0.30
1948627	6.7842	66	1	1	0	1	8	1	4	1	1	1	0	0	1	0	0	0	0	0	0	134	48.1	14.65
1948600	6.60726	71	2	3	0	1	9	1	3	1	0	1	0	0	0	0	0	0	0	0	0	120	48.1	9.92
1948599	5.12262	67	1	1	0	1	48	1	3	0	1	0	0	0	0	0	0	0	0	0	0	154	47.9	0.19
1948597	11.3426	80	2	3	0	1	3	2	4	0	0	0	1	0	0	0	0	0	0	0	0	124	47.9	29.14
1948423	6.80319	70	2	1	0	1	2	2	3	1	0	1	0	0	0	0	0	0	0	0	0	137	47.8	5.14
1948240	8.03638	83	1	1	0	1	48	1	5	0	1	1	0	0	0	0	0	0	0	0	0	117	47.8	1.93
1948195	7.75758	72	1	1	0	1	8	1	5	1	1	1	1	0	1	0	0	0	0	0	0	153	47.5	9.73
1948169	5.88644	74	2	3	0	1	4	1	5	1	1	1	0	0	1	0	0	0	0	0	0	132	47.4	23.23
1947974	8.11201	77	2	3	0	1	3	2	4	1	1	1	0	0	0	0	0	0	0	0	0	122	47.4	16.27
1947947	7.55579	80	1	1	0	1	3	1	5	1	1	1	1	0	0	0	0	0	0	0	0	134	47.3	5.30
1947791	7.78964	66	2	1	0	1	3	2	2	0	0	0	0	0	0	0	0	0	0	0	0	125	47.2	24.67
1947788	11.7464	77	2	2	1	1	8	2	3	1	0	0	1	0	0	0	1	0	0	0	0	124	47.1	22.57
1947722	7.19988	70	2	1	0	1	12	2	4	1	1	1	0	0	0	0	0	0	0	0	0	127	47.1	9.38
1947618	14.599	69	2	3	0	2	8	1	3	1	0	1	1	0	0	0	0	0	1	0	0	125	47.1	37.11
1947524	9.63289	73	2	1	0	1	1	2	5	1	1	0	1	0	0	1	0	0	0	0	0	130	46.9	5.56
1947353	7.56199	71	1	1	0	2	3	2	3	0	0	0	0	0	0	0	0	0	0	0	0	148	46.7	13.30
1947349	10.6686	80	2	1	1	1	4	1	5	1	0	1	1	0	0	0	0	0	1	0	0	132	46.6	23.79
1947284	6.99197	71	2	1	0	1	2160	2	3	0	0	0	0	0	0	0	0	0	0	0	0	134	46.6	0.16
1947060	5.92774	79	1	1	1	1	144	2	4	1	0	0	0	0	1	0	0	0	0	0	0	166	46.4	6.72
1946611	6.79288	69	2	3	0	1	4	1	2	1	0	1	1	0	0	0	0	0	0	0	0	151	46.3	33.90
1946522	5.71623	78	2	3	0	1	24	1	4	0	0	1	1	0	0	0	0	0	0	0	0	107	46.3	1.03
1946305	6.72964	71	2	1	0	1	24	2	5	1	1	1	1	0	1	0	0	0	0	0	0	137	46.3	2.88
1946181	7.80418	78	2	1	1	1	6	1	3	0	0	1	1	0	0	0	0	0	0	0	0	123	46.3	50.52
1946175	5.82024	69	2	2	0	1	6	1	4	0	1	0	0	0	1	0	0	0	0	0	0	118	46.3	13.15
1946133	5.85076	67	2	1	0	1	4	1	2	1	0	1	0	0	0	0	0	0	0	0	0	126	46.1	5.73
1946009	8.5789	67	2	1	1	1	12	2	2	0	0	1	0	0	0	0	0	0	0	0	0	138	46.1	50.53
1945883	6.72163	87	1	1	0	1	2	2	7	1	1	0	0	0	1	0	1	0	0	0	0	143	45.9	18.28
1945791	6.04236	75	2	3	0	1	24	2	5	1	1	0	0	0	1	0	0	0	0	0	0	128	45.9	6.40
1945787	10.042	80	2	1	0	1	1	2	5	0	0	1	1	0	1	0	1	0	0	0	0	130	45.9	3.36
1945726	5.62084	71	2	3	0	1	2	2	4	1	0	1	1	0	0	0	0	0	0	1	0	146	45.8	10.42
1945586	5.85513	70	2	1	0	1	2	2	3	1	0	1	1	0	0	0	1	0	0	0	0	114	45.7	2.81
1945536	6.95478	69	2	3	0	1	8	2	2	1	0	1	0	0	0	0	0	0	0	0	0	134	45.6	7.26
1945400	5.46069	66	2	3	0	1	24	1	2	1	0	1	0	0	0	0	0	0	0	0	0	125	45.5	4.29
1945346	9.13199	79	2	1	0	1	6	1	3	1	0	0	1	0	0	0	0	0	0	0	0	117	45.5	6.29
1945280	12.1811	82	2	2	0	1	24	2	4	0	0	0	0	0	0	0	0	0	0	0	0	129	45.5	2.49
1945015	7.29049	67	2	1	0	1	8	2	2	0	0	1	0	0	0	0	0	0	0	0	0	142	45.4	9.20
1944969	7.28034	78	2	3	0	1	144	2	4	1	1	1	1	0	0	0	0	0	0	0	0	137	45.4	0.75
1944842	5.867	76	1	1	0	1	24	2	3	0	0	1	0	0	0	0	0	0	0	0	0	154	45.4	0.74
1944827	8.79223	75	2	2	0	1	1	2	3	1	0	1	1	0	0	0	0	0	0	0	0	113	45.4	19.04
1944772	8.76375	69	2	2	0	1	24	2	3	1	0	1	1	0	0	0	0	0	0	1	0	125	45.3	1.81
1944651	12.2435	76	1	1	0	1	14	1	4	1	0	1	1	0	0	0	0	0	0	0	0	167	45.3	1.94
1944608	5.64038	75	2	2	0	1	4	2	3	0	0	1	1	0	0	0	0	0	0	0	0	115	45.3	6.57
1944508	8.49377	70	2	3	0	2	9	2	3	1	0	1	0	0	0	0	0	0	0	0	0	127	45.3	22.44
1944493	14.5507	70	2	2	0	1	4	2	3	1	0	0	0	0	0	0	0	0	0	0	0	139	45.3	4.06
1944252	4.66556	66	2	3	0	1	3	1	3	0	0	0	0	0	1	0	0	0	0	0	0	104	45.2	9.83
1943944	5.99067	75	2	1	0	1	1	1	3	1	0	1	1	0	0	0	0	0	0	0	0	120	45.2	11.64
1943757	4.68285	72	1	1	0	1	1	1	4	1	1	0	0	0	0	0	1	0	0	0	0	109	45.2	43.44
1943707	5.64208	84	2	3	0	1	5	1	4	0	0	1	1	0	0	0	0	0	0	0	0	102	45.1	9.78
1943632	15.8203	78	2	3	0	1	5	2	4	1	1	1	0	0	0	0	0	0	0	0	0	132	45.1	17.24
1943622	5.88447	78	2	1	0	1	24	2	3	1	0	1	1	0	0	0	0	0	0	0	0	131	45.1	0.94
1943548	9.92492	78	1	1	0	1	7	2	5	0	0	1	0	0	1	0	0	0	0	0	0	139	45.0	1.98
1943493	7.46503	73	2	1	0	1	6	2	5	1	1	1	0	0	1	0	0	0	0	0	0	133	45.0	164.22
1943334	9.53209	78	2	2	0	1	7	1	4	1	0	0	0	0	0	0	0	0	0	1	0	132	44.9	4.81
1943218	12.8228	77	2	1	0	1	24	2	3	0	0	1	1	0	0	0	0	0	0	0	0	127	44.9	0.99
1942983	11.6597	85	2	1	0	1	1	2	5	1	0	1	1	1	0	0	0	0	0	0	0	142	44.8	14.36
1942974	6.68978	77	2	1	0	1	2	1	4	1	0	1	0	0	1	0	0	0	0	0	0	128	44.8	11.21
1942946	5.59806	80	2	2	0	1	4	1	4	0	0	0	0	0	0	0	0	0	0	0	0	117	44.8	13.61
1942825	8.8309	77	2	1	0	1	3	2	4	1	1	0	0	0	0	0	0	0	0	0	0	131	44.8	0.88
1942746	6.74558	71	2	1	0	1	24	2	6	1	1	0	0	0	1	0	0	1	0	0	0	130	44.8	8.14
1942734	7.11105	68	2	1	0	1	144	2	5	1	1	0	0	0	1	0	0	0	0	1	0	165	44.8	3.42
1942655	12.5639	85	2	2	0	1	528	1	6	1	0	1	1	0	1	0	0	0	0	0	0	96	44.7	1.99
1942652	8.88692	83	2	3	0	1	216	2	5	1	0	0	1	0	0	0	0	1	0	0	0	129	44.7	15.03
1942541	7.53417	68	1	3	0	1	5	1	3	0	0	0	1	0	1	0	0	0	0	0	0	149	44.7	86.40
1942307	11.4033	77	2	2	0	1	72	2	3	1	0	0	0	0	0	0	0	0	0	0	0	144	44.7	1.63
1942255	7.92947	74	2	3	0	1	2	2	3	1	0	0	0	0	0	0	0	0	0	0	0	108	44.7	8.72
1942175	12.4229	74	2	2	0	1	6	1	5	0	0	1	1	0	0	0	0	0	0	1	0	115	44.6	14.60
1942124	6.35847	66	1	2	0	1	6	1	2	1	0	1	0	0	0	0	0	0	0	0	0	130	44.6	11.58
1942096	5.05443	71	2	1	0	1	168	2	3	1	0	0	0	0	0	0	0	0	0	0	0	116	44.6	0.35
1941964	12.8094	73	2	1	0	1	2	2	3	1	0	1	0	0	0	0	0	0	0	0	0	126	44.6	11.74
1941800	11.7726	81	1	1	0	1	10	2	6	1	1	1	1	0	1	0	1	0	0	0	0	127	44.6	22.86
1941774	9.70383	74	2	2	0	1	2	1	5	0	0	1	0	0	0	0	0	0	1	0	0	132	44.5	15.24
1941711	8.96563	67	1	2	0	1	24	2	2	0	0	0	0	0	0	0	0	0	0	0	0	147	44.5	0.22
1941591	5.0142	68	2	1	0	1	4	2	2	0	0	0	0	0	0	0	0	0	0	0	0	124	44.5	3.05
1941566	8.54615	69	2	1	0	1	5	2	2	1	0	0	0	0	0	0	0	0	0	0	0	127	44.5	10.16
1941531	4.76156	74	2	2	0	1	6	1	4	0	0	0	0	0	1	0	0	0	0	0	0	131	44.5	0.52
1941478	6.71917	82	2	1	0	1	16	1	6	1	1	1	0	0	0	0	1	0	0	0	0	122	44.5	27.65
1941428	6.14429	75	2	1	1	1	2	1	5	1	1	0	0	0	1	0	0	0	0	0	0	124	44.4	9.08
1941149	5.00168	92	1	1	0	1	3	1	7	1	1	0	0	0	1	0	0	0	1	0	0	130	44.4	38.06
1941096	8.95598	86	2	1	0	1	5	2	6	1	1	1	0	0	1	0	0	0	0	0	0	161	44.4	11.09
1941036	9.71567	77	2	1	0	1	1	1	4	1	1	1	0	0	0	0	0	0	0	0	0	139	44.4	11.12
1940931	5.15328	86	2	1	0	1	5	1	5	1	0	1	0	0	1	0	0	0	0	0	0	124	44.3	6.88
1940839	10.7885	82	2	1	0	1	4	2	5	1	1	1	0	0	0	0	0	0	0	0	0	147	44.3	10.68
1940426	4.95553	67	2	2	0	1	9	2	2	0	0	0	0	0	0	0	0	0	0	0	0	132	44.3	9.83
1940246	9.94609	87	2	3	0	1	240	1	5	0	0	1	1	0	1	0	0	0	0	0	0	116	44.3	4.52
1940023	9.47885	83	2	3	0	1	3	2	4	1	0	1	1	0	0	0	0	0	0	0	0	126	44.3	7.77
1939813	8.85079	72	2	3	0	1	144	1	4	0	0	0	0	0	1	0	0	0	0	0	0	130	44.2	2.99
1939636	8.57686	83	1	1	0	1	6	2	4	0	0	1	0	0	0	0	0	0	0	0	0	121	44.2	5.28
1939603	6.71208	74	2	1	0	1	2	1	3	0	0	0	0	0	0	0	0	0	0	0	0	124	44.2	3.55
1939522	5.0427	72	1	2	0	1	3	1	4	0	0	1	0	0	0	0	0	0	1	0	0	139	44.2	30.82
1939483	7.5753	74	2	2	0	1	9	2	3	0	0	0	0	0	0	0	0	0	0	0	0	123	44.2	4.24
1939429	5.99213	89	2	3	0	1	24	1	4	0	0	0	0	0	0	0	0	0	0	0	0	101	44.2	3.71
1939310	13.68	67	2	2	0	1	17	2	3	0	0	1	0	0	1	0	0	0	0	0	0	138	44.2	0.29
1939303	3.77318	74	2	1	0	1	96	2	3	0	0	0	0	0	0	0	0	0	0	0	0	118	44.2	0.55
1939237	5.72932	80	2	3	0	1	4	2	5	0	0	1	0	0	1	0	0	0	0	0	0	118	44.1	7.39
1938744	4.78782	86	2	3	0	1	3	1	4	1	0	1	1	0	0	0	1	0	0	0	0	122	44.1	16.42
1938734	6.4344	69	2	2	0	1	3	2	2	1	0	0	0	0	0	0	0	0	0	0	0	125	44.1	13.31
1938683	11.5888	84	1	1	0	1	288	1	5	1	0	1	1	1	0	0	1	0	0	0	0	139	44.1	17.38
1938486	9.5225	80	2	1	0	1	4	2	4	1	0	1	0	0	0	0	0	0	0	0	0	103	44.1	138.40
1938392	9.96295	78	2	1	0	1	48	2	5	1	0	1	0	0	1	1	0	0	0	0	0	110	44.0	0.68
1938315	6.38353	73	2	1	0	1	2	2	4	1	0	1	0	0	1	0	0	0	0	0	0	124	44.0	18.55
1938230	6.7863	66	1	3	0	1	240	1	2	0	0	0	0	0	0	0	0	0	0	0	0	153	44.0	0.63
1938118	8.09387	78	2	2	0	1	24	2	3	1	0	0	0	0	0	0	0	0	0	0	0	136	44.0	0.47
1938108	9.93267	70	2	2	0	1	2	2	3	0	0	0	0	0	0	0	0	0	0	0	0	135	44.0	2.66
1937835	8.98341	91	2	1	0	1	24	2	5	1	0	1	0	0	1	0	0	0	0	0	0	124	44.0	1.12
1937673	5.93204	71	2	2	0	1	7	1	4	0	0	0	0	0	1	0	0	0	0	0	0	126	44.0	38.29
1937559	6.89428	70	2	1	0	1	6	2	3	1	0	0	0	0	0	0	0	0	0	0	0	124	44.0	13.57
1937354	7.16981	66	2	1	0	1	2	2	2	0	0	0	0	0	0	0	0	0	0	0	0	132	43.9	17.85
1937232	8.97265	90	2	1	0	1	11	1	4	1	0	1	0	0	0	0	0	0	0	0	0	135	43.9	10.55
1937142	8.77657	70	1	1	0	1	3	2	4	1	0	1	0	0	0	0	0	0	0	0	0	131	43.9	47.98
1937034	11.7278	77	2	1	0	1	11	2	3	0	0	0	1	0	0	0	0	0	0	0	0	139	43.9	15.83
1937030	4.81955	88	1	1	0	1	1	1	4	1	0	1	1	0	0	0	0	0	0	0	0	130	43.9	9.94
1936943	5.92587	84	2	3	0	1	24	2	6	1	0	1	1	0	1	0	0	0	0	0	0	104	43.9	2.38
1936939	9.56582	81	2	1	1	1	48	1	5	1	0	0	0	0	1	0	0	0	0	0	0		43.9	1.65
1936761	13.1304	77	2	2	0	1	24	1	4	1	1	1	1	0	0	0	0	0	0	0	0	99	43.8	8.87
1936745	8.17951	73	2	1	0	1	2	2	3	1	0	0	0	0	0	0	0	0	0	0	0	123	43.8	9.19
1936652	14.931	76	2	2	1	1	24	2	5	1	0	0	0	0	1	0	0	0	1	0	0	97	43.8	11.64
1936648	6.64964	73	2	1	1	1	4	1	4	1	1	0	0	0	0	0	0	0	0	0	0	122	43.8	7.38
1936590	7.45162	76	1	1	0	1	2	2	3	0	0	1	0	0	0	0	0	0	0	0	0	143	43.7	12.05
1936518	7.97806	69	2	3	0	1	1440	2	3	1	0	0	0	0	0	0	0	0	0	0	0	120	43.7	0.26
1936375	4.94527	81	2	1	0	1	2	1	4	0	0	0	0	0	0	0	0	0	0	0	0	119	43.7	36.56
1936246	6.94888	70	2	1	0	1	2	2	3	0	0	1	1	0	0	0	0	0	0	0	0	129	43.7	20.35
1936193	5.91498	81	2	2	0	1	4	1	4	1	0	1	0	0	0	0	0	0	0	0	0	124	43.7	6.40
1935760	9.72542	71	2	2	0	1	9	2	4	1	0	0	0	0	1	0	0	0	0	0	0	114	43.7	13.94
1935650	8.64981	86	2	1	0	1	2	1	7	0	1	1	0	0	1	0	1	0	0	1	0	105	43.7	29.01
1935595	18.0098	81	2	1	0	1	432	2	6	0	0	1	1	0	1	0	0	0	0	0	0	130	43.7	11.68
1935566	5.77381	79	1	1	0	1	3	1	3	1	0	0	1	0	0	0	0	0	0	0	0	126	43.7	7.06
1935563	7.32682	88	1	1	0	1	24	2	4	0	0	1	1	0	0	0	0	0	0	0	0	125	43.7	2.28
1935504	14.169	71	2	2	0	1	432	2	5	1	1	1	0	0	0	0	0	0	0	0	0	121	43.7	2.33
1935452	3.54419	75	2	2	0	1	24	1	3	1	0	1	1	0	0	0	0	0	0	0	0	136	43.7	4.44
1935382	8.23194	80	2	1	0	1	7	1	6	1	1	1	0	1	1	0	0	0	0	0	0	129	43.6	6.01
1935370	18.8325	89	2	1	0	1	3	3	7	1	1	1	1	0	1	0	0	0	0	0	0	117	43.6	0.23
1935258	5.99178	80	1	1	0	2	5	1	6	0	0	1	1	0	1	0	0	0	0	0	0	126	43.6	13.93
1934668	8.51571	81	2	2	0	1	7	2	4	0	0	1	0	0	0	0	0	0	0	0	0	133	43.6	2.26
1934552	8.98417	73	2	3	0	2	3	1	4	1	1	0	1	0	0	0	1	0	0	0	0	124	43.6	3.76
1934446	5.81414	74	2	1	0	1	720	2	4	1	1	0	0	0	0	0	0	0	0	0	0	110	43.6	0.43
1934318	7.02787	70	1	2	0	1	6	3	4	0	0	0	0	0	1	0	0	0	0	0	0	144	43.6	23.16
1934120	7.50669	84	1	2	0	1	4	1	7	1	0	0	0	0	1	0	0	0	1	0	0	121	43.5	0.83
1934094	5.79804	83	2	2	0	1	8	1	4	1	0	0	1	0	0	0	0	0	0	0	0	107	43.5	2.68
1934086	6.74455	71	2	1	0	1	8	2	4	1	1	0	0	0	0	0	0	0	0	0	0	121	43.5	3.12
1934081	5.9994	75	2	3	0	1	24	2	4	1	0	0	0	0	1	0	0	0	0	0	0	107	43.5	1.36
1933990	8.65766	89	1	1	1	1	2	1	5	1	0	1	1	0	1	0	0	0	0	0	0	136	43.5	20.08
1933922	6.73417	70	1	2	0	2	3	1	3	0	0	0	0	0	0	0	0	0	0	0	0	132	43.5	9.93
1933919	9.82542	85	2	1	0	1	5	1	7	0	0	1	1	0	1	1	0	0	0	0	0	105	43.5	31.58
1933865	9.10913	81	2	3	0	1	7	2	4	1	0	1	1	0	0	0	0	0	0	0	0	129	43.5	2.23
1933825	4.93656	80	2	2	0	1	48	2	4	1	0	0	0	0	0	0	0	0	0	0	0	119	43.4	1.82
1933682	5.11675	85	1	1	0	1	2	2	5	1	0	0	0	0	1	0	0	0	0	0	0	140	43.4	17.33
1933445	4.86715	66	1	1	0	1	24	1	2	0	0	1	0	0	0	0	0	0	0	0	0	136	43.4	4.76
1933421	4.99145	76	2	2	0	1	24	1	3	0	0	0	0	0	0	0	0	0	0	0	0	107	43.4	13.36
1933238	5.02867	82	2	3	0	1	3	1	5	1	1	1	0	0	0	0	0	0	0	0	0	130	43.4	3.73
1933229	9.62219	75	1	2	0	1	4	1	4	1	0	0	0	0	1	0	0	0	0	0	0	109	43.4	1.81
1933067	10.2441	68	1	1	0	1	24	2	3	1	1	0	0	0	0	0	0	0	0	0	0	144	43.4	5.76
1932967	7.56073	66	1	3	0	1	5	2	3	1	0	1	0	0	1	0	0	0	0	0	0	136	43.3	13.49
1932889	5.91718	69	2	1	0	1	48	2	2	0	0	0	0	0	0	0	0	0	0	0	0	122	43.3	0.95
1932850	9.83513	86	2	3	1	1	3	2	5	0	1	1	0	0	0	0	0	0	0	0	0	142	43.3	1.01
1932389	4.90815	66	2	2	0	1	24	2	2	0	0	1	0	0	0	0	0	0	0	0	0	132	43.3	2.26
1932361	8.02495	84	2	3	0	1	14	2	4	0	0	0	0	0	0	0	0	0	0	0	0	135	43.3	1.83
1932025	4.97826	84	2	1	0	1	24	1	5	0	0	0	1	0	1	0	0	0	0	0	0	122	43.3	2.19
1932007	4.91133	74	2	1	0	1	3	2	3	0	0	1	0	0	0	0	0	0	0	0	0	131	43.3	44.64
1931985	6.99733	76	2	1	0	1	5	2	3	1	0	0	0	0	0	0	0	0	0	0	0	164	43.2	7.64
1931817	7.15539	91	2	3	0	1	4	1	5	1	0	1	0	0	0	0	0	0	0	0	0	100	43.2	52.51
1931635	7.8608	81	2	2	0	1	5	2	4	0	0	1	0	0	0	0	0	0	0	0	0	118	43.2	1.69
1931496	11.4801	71	2	3	0	1	9	2	4	1	0	0	0	0	1	0	0	0	0	0	0	128	43.2	0.52
1931445	11.1802	79	2	1	0	1	2	1	3	0	0	1	0	0	0	0	0	0	0	0	0	113	43.2	12.43
1931419	4.97035	84	2	2	0	1	7	1	4	0	0	0	0	0	0	0	0	0	0	0	0	107	43.1	5.60
1931414	6.833	66	2	1	0	1	6	2	2	0	0	0	0	0	0	0	0	0	0	0	0	136	43.1	0.97
1931325	17.0253	81	2	2	0	1	4	1	4	0	0	1	1	0	0	0	0	0	0	0	0	114	43.1	158.63
1931211	13.7152	73	1	1	0	1	360	2	4	0	0	0	1	0	0	0	0	0	1	0	0	164	43.1	15.51
1931199	5.76728	77	1	1	0	1	1	2	3	0	0	0	0	0	0	0	0	0	0	0	0	139	43.1	3.95
1931185	9.04596	86	2	1	0	1	3	2	6	1	1	1	1	0	1	0	0	0	0	0	0	157	43.1	2.14
1931171	5.93819	80	2	1	0	1	3	1	5	1	1	0	0	0	0	0	0	0	0	0	0	117	43.1	5.82
1930995	7.8833	85	2	2	0	1	12	2	4	0	0	0	0	0	0	0	0	0	0	0	0	130	43.1	19.47
1930932	3.99786	76	2	3	0	1	3600	2	3	0	0	0	1	0	0	0	0	0	0	0	0	111	43.0	0.20
1930916	6.85338	81	1	2	0	1	4	2	4	0	0	0	1	0	0	0	0	0	0	0	0	129	43.0	40.84
1930656	6.26431	69	2	1	0	1	24	2	4	1	0	0	0	0	1	0	0	1	0	0	0	134	43.0	2.28
1930626	5.09736	83	2	1	0	1	24	2	4	0	0	0	0	0	0	0	0	0	0	0	0	140	43.0	9.15
1930323	4.73395	79	2	1	0	1	8	2	3	0	0	0	0	0	0	0	0	0	0	0	0	107	43.0	2.53
1930313	4.39947	76	2	1	0	1	2	1	5	1	0	0	0	0	1	0	0	0	0	0	0	118	43.0	6.07
1930312	10.6905	67	2	3	0	1	11	2	3	0	1	0	0	0	0	0	0	0	0	0	0	143	43.0	10.09
1930293	4.70065	71	2	3	0	1	4	1	4	1	0	0	1	0	1	0	0	0	0	0	0	136	43.0	23.59
1930265	7.98764	78	2	1	0	1	24	1	3	0	0	0	0	0	0	0	0	0	0	0	0	117	43.0	1.77
1930249	7.76597	73	2	1	0	1	3	1	4	1	0	1	0	0	1	0	0	0	0	0	0	138	43.0	17.79
1930213	7.80802	80	2	1	0	1	7	1	5	1	1	1	1	0	0	0	0	0	0	0	0	133	43.0	17.84
1930202	6.44804	66	1	2	0	1	48	1	2	1	0	1	0	0	0	0	0	0	0	0	0	128	43.0	2.22
1930194	5.8401	84	2	1	0	1	5	1	6	1	0	1	1	0	1	0	0	0	0	0	0	124	43.0	4.70
1930170	8.90752	79	2	1	0	1	3	2	3	0	0	1	0	0	0	0	0	0	0	0	0	112	43.0	19.17
1930110	4.94705	77	2	3	0	1	2	1	5	1	1	0	0	0	0	1	0	0	0	0	0	106	43.0	14.40
1930028	6.45203	90	2	1	0	1	6	1	6	0	1	1	0	0	1	0	0	0	0	0	0	99	42.9	12.11
1929898	11.0667	72	1	1	0	1	48	1	5	1	0	1	1	0	1	0	0	0	0	0	0	163	42.9	0.65
1929896	7.71961	68	2	3	0	1	24	1	3	1	1	0	0	0	0	0	0	0	0	0	0	102	42.9	11.79
1929892	7.50244	80	2	1	0	1	4	2	4	0	0	1	1	0	0	0	0	0	0	0	0	125	42.9	15.29
1929837	9.73287	84	2	1	0	1	2	2	8	1	1	1	0	0	1	0	0	0	0	0	1	123	42.9	11.10
1929819	7.84806	70	2	1	0	1	4	1	4	1	1	0	0	0	0	0	0	0	0	0	0	123	42.9
1929792	5.73093	82	2	1	0	1	5	1	6	1	0	0	0	0	1	0	0	0	0	0	0	118	42.9	42.24
1929682	10.6538	79	2	1	0	1	4	1	3	1	0	0	0	0	0	0	0	0	0	0	0	89	42.9	11.85
1929647	10.8734	79	2	1	0	1	2	1	4	1	1	1	1	0	0	0	0	0	0	0	0	121	42.9	5.59
1929634	12.1355	68	2	3	0	1	5	2	4	0	0	0	0	0	1	0	0	0	0	0	0	151	42.8	6.84
1929238	9.9181	71	1	3	0	1	720	2	6	1	1	1	0	0	1	1	0	0	0	0	0	106	42.8	97.79
1929157	8.77657	87	2	1	0	1	24	2	5	0	1	1	0	0	0	0	1	0	0	0	0	134	42.8	11.92
1929064	12.0537	86	2	2	0	1	3	2	5	0	0	1	0	0	1	0	1	0	0	0	0	128	42.8
1928761	8.57384	80	1	1	0	1	2	1	5	0	0	1	0	0	0	0	0	0	0	1	0	108	42.8	7.36
1928722	9.78623	70	1	1	0	1	6	1	6	0	1	1	0	0	1	0	0	0	0	0	0	134	42.8	28.92
1928687	9.81175	84	2	1	0	1	12	1	7	1	0	1	0	0	1	0	0	1	0	0	0	119	42.8	3.04
1928624	6.70031	80	2	2	0	1	96	1	4	0	0	0	0	0	0	0	0	0	0	0	0	129	42.8	2.04
1928587	4.47598	81	2	2	0	1	3	2	4	0	0	0	0	0	0	0	0	0	0	0	0	118	42.8	9.54
1928010	9.72411	79	2	1	0	1	4	2	3	1	0	0	0	0	0	0	0	0	0	0	0	117	42.8	12.00
1927773	11.7924	68	2	1	0	1	48	2	4	0	0	0	0	0	1	0	0	1	0	0	0	139	42.8	2.64
1927702	12.0461	72	1	1	0	1	2	2	3	0	0	0	0	0	0	0	0	0	0	0	0	147	42.8	3.14
1927607	6.9876	71	1	1	0	1	7	2	4	0	0	0	0	0	0	0	0	0	1	0	0	159	42.8	4.05
1927567	13.0264	71	2	1	0	1	264	2	6	0	1	0	1	0	0	0	0	0	0	1	0	125	42.8	2.48
1927054	3.88065	79	2	2	0	1	3	1	5	1	1	0	1	0	1	0	0	0	0	0	0	108	42.7	4.77
1927037	5.95317	85	2	3	0	1	4	1	5	1	0	1	1	0	1	0	0	0	0	0	0	113	42.7	12.63
1927001	8.57639	72	2	3	0	1	3	1	3	0	0	1	0	0	0	0	0	0	0	0	0	133	42.7	50.20
1926997	5.68808	70	2	2	0	1	9	1	3	1	0	0	0	0	0	0	0	0	0	0	0	116	42.7	26.77
1926918	7.98443	77	1	1	0	1	16	1	5	0	1	1	0	0	1	0	0	0	0	0	0	134	42.7	2.08
1926831	5.60108	73	2	2	0	1	7	2	3	0	0	0	0	0	0	0	0	0	0	0	0	117	42.7	26.50
1926825	5.8937	74	2	1	0	1	3	1	4	0	1	1	0	0	0	0	0	0	0	0	0	125	42.7	3.14
1926815	7.14757	75	2	2	0	1	3	1	4	0	1	1	0	0	0	0	0	0	0	0	0	123	42.7	9.80
1926720	7.74992	72	2	1	0	1	7	1	4	0	0	0	1	0	0	1	0	0	0	0	0	120	42.7	2.67
1926460	11.0091	80	1	1	0	1	2	1	4	1	0	1	1	0	0	0	0	0	0	0	0	159	42.7	16.69
1926418	3.8422	75	1	2	0	1	8	1	4	1	0	0	0	0	1	0	0	0	0	0	0	103	42.7	5.67
1926297	5.92106	68	1	1	0	1	24	1	4	1	1	0	0	0	1	0	0	0	0	0	0	142	42.7	7.80
1926193	9.83972	79	2	3	0	1	1	2	3	1	0	1	1	0	0	0	0	0	0	0	0	143	42.7	3.77
1926159	7.55735	75	1	1	0	1	5	1	3	0	0	0	0	0	0	0	0	0	0	0	0	125	42.7	6.00
1926109	5.97762	86	1	3	0	1	144	1	4	1	0	1	0	0	0	0	0	0	0	0	0	112	42.7	8.83
1926039	9.7031	81	2	3	0	1	2	2	4	1	0	0	0	0	0	0	0	0	0	0	0	139	42.7	7.19
1925955	6.93591	86	2	1	0	1	7	1	6	0	0	1	1	0	1	0	1	1	0	0	0	114	42.7	13.94
1925891	6.80513	72	2	3	0	1	24	1	3	0	0	0	0	0	0	0	0	0	0	0	0	95	42.6	2.38
1925863	8.61275	68	1	1	0	1	1	2	2	1	0	0	0	0	0	0	0	0	0	0	0	118	42.6	9.78
1925839	9.57332	84	2	2	0	1	10	2	6	0	0	1	0	0	1	0	0	1	0	0	0	128	42.6	13.16
1925809	8.03068	76	1	1	0	1	24	2	3	1	0	0	0	0	0	0	0	0	0	0	0	141	42.6	2.49
1925808	27.1975	79	1	1	0	1	24	2	4	0	0	0	0	1	1	0	0	0	0	0	0	119	42.6	16.85
1925700	8.51484	74	2	1	0	1	3	2	4	1	0	1	0	0	0	1	0	0	0	0	0	119	42.6	1.92
1925692	9.75984	81	1	1	0	1	1	1	4	0	0	0	1	0	0	0	0	0	0	0	0	139	42.6	12.47
1925494	10.8766	74	1	3	0	2	48	2	5	1	1	1	0	0	1	0	0	0	0	0	0	141	42.5	1.98
1925456	5.75711	78	2	3	0	1	3	2	5	1	1	0	0	0	1	0	0	0	0	0	0	115	42.5	2.46
1925132	10.4675	74	2	1	0	1	13	2	5	1	1	1	0	0	1	0	0	0	0	0	0	119	42.5	2.89
1925121	5.93431	85	2	1	0	1	3	1	5	0	0	0	1	0	0	1	0	0	0	0	0	123	42.5	5.87
1925055	6.88362	79	1	1	0	1	5	1	4	1	0	1	1	0	1	0	0	0	0	0	0	135	42.5	4.31
1925045	8.98128	83	2	1	0	1	3	2	5	1	0	1	0	0	1	0	0	0	0	0	0	142	42.5	2.22
1925037	8.91103	69	2	3	0	1	24	1	4	0	1	1	1	0	1	0	0	0	0	0	0	130	42.5	1.44
1925027	7.13964	69	2	1	0	1	18	1	2	1	0	1	0	0	0	0	0	0	0	0	0	136	42.5	1.55
1925019	10.0232	66	2	2	0	1	10	1	4	1	1	1	1	0	0	0	0	0	0	1	0	155	42.5	19.20
1924732	6.07023	68	1	1	0	1	2	1	2	0	0	0	0	0	0	0	0	0	0	0	0	145	42.5	15.97
1924694	11.0646	87	1	2	0	1	1	1	4	0	0	1	1	0	0	0	0	0	0	0	0	136	42.5	5.28
1924654	6.80485	86	2	1	0	1	3	1	5	1	0	0	0	0	0	0	0	0	0	0	1	113	42.5	7.96
1924621	7.19237	70	2	1	0	1	5	2	3	0	0	0	0	0	0	0	0	0	0	0	0	124	42.5	6.76
1924502	7.83253	71	2	2	0	1	7	2	3	0	0	1	0	0	0	0	1	0	0	0	0	119	42.4	2.78
1924318	4.20215	73	2	1	0	1	48	1	6	0	0	0	0	0	1	0	0	1	0	0	0	96	42.4	4.31
1924083	7.06043	78	1	2	0	1	24	1	4	1	0	1	1	0	1	0	0	0	0	0	0	133	42.4	1.70
1924054	9.168	74	2	2	0	1	24	1	3	1	0	0	0	0	0	0	0	0	0	0	0	128	42.4	12.64
1923811	5.86934	77	1	3	0	1	72	1	4	0	0	1	1	0	0	0	0	0	0	1	0	139	42.4	2.88
1923780	9.93171	69	2	2	0	1	3	1	2	0	0	1	0	0	0	0	0	0	0	0	0	125	42.4	9.36
1923697	10.9746	68	2	1	0	1	24	2	3	1	1	1	0	0	0	0	0	0	0	0	0	124	42.4	1.26
1923617	8.05426	79	2	1	0	1	4	1	4	1	0	1	0	0	1	0	0	0	0	0	0	121	42.4	13.00
1923507	12.1862	81	2	1	0	1	24	2	4	1	0	1	1	0	0	0	0	0	0	0	0	126	42.4	9.17
1923425	15.0094	75	2	2	0	2	96	2	5	0	0	1	0	0	0	0	0	0	1	0	0	153	42.4	0.45
1923399	4.92377	83	2	2	0	1	24	1	5	0	1	1	0	0	0	0	0	0	0	0	0	94	42.4	4.49
1923371	5.68876	83	2	3	0	1	2	1	5	0	1	0	0	0	0	0	0	0	0	0	0	133	42.3	5.23
1923333	8.61134	85	2	1	0	1	4	1	4	1	0	0	1	0	0	0	0	0	0	0	0	109	42.3	1.29
1923315	9.56421	77	2	1	1	1	24	2	4	1	0	0	0	0	0	0	0	0	0	1	0	112	42.3	147.60
1922986	4.04235	73	2	1	0	1	240	2	4	0	0	0	0	0	0	0	0	0	0	1	0	120	42.3	2.44
1922923	5.80198	81	2	1	0	1	3	2	4	1	0	0	0	0	0	0	0	0	0	0	0	141	42.3	3.63
1922775	6.98639	82	2	1	0	1	2	1	4	0	0	0	0	0	0	0	0	0	0	0	0	134	42.3	28.52
1922774	4.8756	71	1	2	0	1	2	2	3	0	0	0	0	0	0	0	0	0	0	0	0	152	42.3	2.25
1922759	9.94291	74	2	2	0	1	3	1	3	0	0	0	1	0	0	0	0	0	0	0	0	121	42.3	16.19
1922748	8.08752	79	2	1	0	1	4	2	4	0	0	1	0	0	1	0	0	0	0	0	0	136	42.3	2.02
1922597	10.8482	80	2	1	0	1	7	1	4	1	0	0	1	0	0	0	0	0	0	0	0	122	42.3	2.16
1922454	6.85894	67	2	1	0	1	3	2	2	0	0	0	0	0	0	0	0	0	0	0	0	130	42.3	12.55
1922354	5.15345	77	2	1	0	1	2	2	4	1	0	1	1	0	1	0	0	0	0	0	0	119	42.3	2.58
1922122	4.76956	68	2	2	0	1	2	2	2	1	0	1	0	0	0	0	0	0	0	0	0	96	42.3	1.09
1922106	5.83088	83	2	1	0	1	96	2	5	0	1	0	1	0	0	0	0	0	0	0	0	133	42.3	1.00
1922074	6.68948	66	2	2	0	1	3	1	2	0	0	0	0	0	0	0	0	0	0	0	0	120	42.3	11.97
1922016	7.07418	78	1	1	0	1	48	2	5	0	0	0	0	1	1	0	0	1	0	0	0	150	42.3	2.53
1921990	5.05292	67	1	1	1	1	1080	1	2	1	0	0	0	0	0	0	0	0	0	0	0	135	42.3	0.91
1921984	13.0328	83	2	2	0	3	120	2	5	0	0	0	0	0	1	0	0	0	0	0	0	159	42.3	2.50
1921898	9.07954	66	1	2	0	3	216	3	2	0	0	1	0	0	0	0	0	0	0	0	0	94	42.3	10.67
1921882	9.95954	95	1	1	0	1	2	1	4	0	0	0	0	0	0	0	0	0	0	0	0	132	42.2	19.17
1921880	6.30363	76	2	1	1	1	3	2	5	1	1	1	0	0	1	0	0	0	0	0	0	123	42.2	8.78
1921843	16.2539	69	1	1	0	2	8	1	3	1	0	1	1	0	1	0	1	0	0	0	0	136	42.2	12.09
1921762	6.64241	86	1	1	0	1	1	2	4	0	0	1	1	0	0	0	0	0	0	0	0	101	42.2	24.52
1921734	6.75299	78	2	3	0	1	2	2	6	1	1	1	0	0	1	0	0	0	0	0	0	132	42.2	36.33
1921598	11.0864	78	2	1	0	1	24	2	3	0	0	1	0	0	0	0	0	0	0	0	0	126	42.2	1.92
1921460	12.6199	77	2	1	0	1	9	2	4	1	1	1	0	0	0	0	0	0	0	0	0	132	42.2	6.00
1921404	5.74713	71	2	3	0	1	24	2	4	1	1	0	0	0	0	0	0	0	0	0	0	109	42.2	1.06
1921367	12.6414	77	1	2	0	1	72	2	3	1	0	0	0	0	0	0	0	0	0	0	0	143	42.2	0.35
1921291	5.08323	85	2	1	0	1	312	1	4	0	0	0	0	0	0	0	0	0	0	0	0	116	42.2	17.92
1921205	9.13696	67	1	1	0	1	24	2	2	1	0	1	0	0	0	0	0	0	0	0	0	150	42.2	3.65
1921188	8.21358	70	2	1	0	1	5	1	4	1	1	1	0	0	0	0	0	0	0	0	0	110	42.2	1.52
1921174	6.92985	70	2	2	0	1	4	1	4	1	0	1	0	0	1	0	0	0	0	0	0	106	42.2	13.66
1921156	6.1083	83	1	2	0	3	240	1	5	0	0	1	0	0	1	0	0	0	0	0	0	114	42.2	6.29
1921127	6.84132	67	1	1	0	2	9	1	3	1	1	0	0	0	0	0	0	0	0	0	0	139	42.1	4.46
1921109	5.50697	81	2	1	0	1	2	1	4	0	0	1	0	0	0	0	0	0	0	0	0	129	42.1	25.94
1921089	8.60615	72	2	1	0	1	6	2	5	1	0	1	0	0	1	0	0	0	0	1	0	111	42.1	23.09
1921088	11.1813	91	2	2	0	1	720	2	4	1	0	1	1	0	0	0	0	0	0	0	0		42.1	0.45
1921087	6.25616	88	2	3	0	1	2	2	5	1	0	0	0	0	1	0	0	0	0	0	0	131	42.1	28.66
1920938	5.84694	72	2	1	0	1	4	2	3	0	0	0	0	0	0	0	0	0	0	0	0	137	42.1	2.38
1920690	8.02691	82	2	1	0	1	720	2	4	0	0	1	0	0	0	0	0	0	0	0	0	121	42.1	0.67
1920674	6.13189	78	2	1	0	1	16	1	4	1	0	1	0	0	1	0	0	0	0	0	0	118	42.1	2.85
1920665	5.04199	80	2	1	0	1	4	1	4	1	0	1	0	0	0	0	1	0	0	0	0	89	42.1	10.48
1920506	10.5036	83	2	1	0	1	3	2	4	0	0	0	0	0	0	0	0	0	0	0	0	137	42.1	15.68
1920282	8.64472	80	2	2	0	1	2	1	5	0	0	0	0	0	1	0	0	0	0	0	0	129	42.0	2.56
1920257	20.8572	81	1	1	1	1	4	2	4	1	0	1	1	0	0	0	0	0	0	0	0	136	42.0	23.08
1919799	7.62567	86	1	1	0	1	2	2	5	0	0	1	1	0	0	0	0	0	0	0	0	128	42.0	10.10
1919726	11.375	76	1	2	0	1	4	2	3	1	0	0	1	0	0	0	0	0	0	0	0	130	42.0	19.73
1919716	4.57295	74	2	3	0	1	4	2	4	1	0	1	0	0	1	0	0	0	0	0	0	125	42.0	19.14
1919309	8.20556	76	2	2	0	1	336	2	3	0	0	0	1	0	0	0	0	0	0	0	0	99	42.0	0.50
1919277	10.0355	76	2	2	0	1	24	2	4	1	0	0	0	0	1	0	0	0	0	0	0	131	42.0	1.36
1919107	5.98091	70	2	1	0	1	5	2	3	0	0	1	0	0	0	0	0	0	0	0	0	133	42.0	5.20
1918934	6.98515	73	2	1	0	1	3	2	4	0	0	0	0	0	0	0	0	0	0	0	0	116	42.0	10.08
1918815	6.13211	78	1	1	0	1	4	1	4	0	0	0	0	0	0	0	0	0	0	0	0	97	42.0	23.23
1918512	6.81255	78	2	1	0	1	24	1	3	1	0	1	1	0	0	0	0	0	0	0	0	106	42.0	5.09
1918394	21.2436	88	2	2	0	1	4	1	6	1	0	1	1	0	1	0	0	0	0	0	0	116	42.0	2.34
1918334	14.9731	89	1	1	0	1	3	1	5	1	0	1	1	0	0	0	0	0	0	0	0	130	42.0	9.49
1918321	8.77338	84	2	3	0	1	4	1	5	0	0	0	0	0	1	0	0	0	0	0	0	126	42.0	12.49
1918310	6.80653	80	2	1	0	1	5	2	6	1	0	0	1	0	1	0	0	0	0	0	0	126	41.9	26.12
1918227	5.62006	77	1	1	0	1	3	1	3	0	0	0	0	0	0	0	0	0	0	0	0	131	41.9	3.15
1918218	7.10697	73	1	1	0	1	3	2	5	1	1	0	1	0	1	0	0	0	0	0	0	157	41.9	0.98
1918077	5.90082	69	1	2	0	1	4	3	2	0	0	1	0	0	0	0	0	0	0	0	0	121	41.9	25.98
1917990	9.81362	76	2	1	0	1	4	1	3	1	0	1	1	0	0	0	0	0	0	0	0	123	41.9	11.67
1917978	12.996	81	2	1	0	1	9	1	4	1	0	0	0	0	0	0	0	0	0	0	0	82	41.9	1.93
1917824	6.48492	69	2	3	0	1	2	1	2	0	0	0	0	0	0	0	0	0	0	0	0	106	41.9	5.75
1917778	9.63258	72	2	1	0	1	1	2	3	0	0	0	1	0	0	0	0	0	0	0	0	121	41.9	2.18
1917725	13.8832	87	2	1	0	1	5	1	7	0	0	1	1	0	1	0	0	0	1	0	0	126	41.9	6.93
1917686	10.958	74	2	1	0	1	120	2	4	1	1	1	1	0	0	0	0	0	0	0	0	124	41.9	0.65
1917406	9.88573	74	2	3	0	1	2	1	4	0	0	0	0	0	1	0	1	0	0	0	0	120	41.8	17.76
1917365	10.9302	67	2	2	0	1	432	2	3	1	0	0	0	1	1	0	0	0	0	0	0	139	41.8	0.34
1917210	4.17065	84	2	1	0	1	1	1	4	0	0	0	0	0	0	0	0	0	0	0	0	120	41.8	10.33
1916968	5.5063	88	2	2	0	1	3	2	7	1	1	1	0	0	1	0	0	0	0	0	1	108	41.8	8.67
1916893	4.91541	80	1	1	0	1	2	1	4	1	0	0	0	0	0	0	0	0	0	0	0	149	41.8	61.17
1916872	7.71734	66	2	2	0	1	9	1	3	1	0	1	0	1	0	0	0	0	0	0	0	139	41.8	3.08
1916767	5.89497	77	2	2	0	1	24	1	4	1	0	1	0	0	1	0	0	0	0	0	0	119	41.8	27.82
1916707	5.99068	67	1	2	0	1	3	1	2	0	0	0	1	0	0	0	0	0	0	0	0	133	41.8	4.87
1916578	7.11784	73	1	2	0	1	5	3	3	0	0	0	0	0	0	0	0	0	0	0	0	121	41.8	6.47
1916516	6.84737	79	2	3	0	1	2	2	4	1	0	0	0	0	1	0	0	0	0	0	0	144	41.7	10.97
1916452	16.2125	82	1	1	1	1	408	2	6	1	1	0	0	0	1	0	0	0	0	0	0	164	41.7	16.25
1916397	6.35249	81	2	3	0	1	20	1	6	1	1	0	0	0	1	0	0	0	0	0	0	127	41.7	8.46
1916372	4.62756	79	2	1	0	1	6	1	3	0	0	0	0	0	0	0	0	0	0	0	0	108	41.7	0.74
1915586	3.98068	81	2	1	0	1	4	1	4	0	0	0	1	0	0	0	0	0	0	0	0	108	41.7	4.54
1915489	7.72806	83	1	2	0	1	11	2	4	0	0	0	0	0	0	0	0	0	0	0	0	138	41.7	6.77
1915313	7.5848	75	2	3	0	1	1	1	3	1	0	0	0	0	0	0	0	0	0	0	0	122	41.7	5.05
1915187	5.66689	83	1	1	0	1	2	1	5	1	0	1	1	1	0	0	0	0	0	0	0	121	41.7	12.50
1914984	8.95894	80	2	1	0	1	2	1	4	0	0	0	0	0	0	0	0	0	0	0	0	96	41.7	8.49
1914920	7.02042	80	2	1	0	1	18	1	4	1	0	0	0	0	0	0	0	0	0	0	0	124	41.7	2.39
1914877	15.1077	79	2	3	0	1	3	1	4	1	1	1	0	0	0	0	0	0	0	0	0	121	41.7	9.00
1914399	7.98858	68	2	2	1	1	4	2	2	0	0	1	0	0	0	0	0	0	0	0	0	130	41.6	6.03
1914252	7.02458	69	1	3	0	1	13	2	3	1	1	1	0	0	0	0	0	0	0	0	0	126	41.6	1.08
1914189	5.15411	77	2	3	0	1	5	1	4	0	1	0	0	0	0	0	0	0	0	0	0	120	41.6	19.11
1914162	9.56184	73	1	1	0	1	3	2	4	0	1	1	1	0	0	0	0	0	0	0	0	120	41.6	4.07
1914093	17.8758	75	2	2	0	1	192	1	3	0	0	1	0	0	0	0	0	0	0	0	0	102	41.6	1.44
1914009	4.96836	89	2	2	0	1	96	2	5	1	0	1	1	0	1	0	0	0	0	0	0	171	41.6	5.21
1913739	7.97362	84	2	3	0	1	24	2	5	0	1	1	1	0	0	0	0	0	0	0	0	140	41.6	2.44
1913736	7.19374	70	2	1	0	1	168	1	5	1	0	1	0	0	1	0	0	0	0	0	0	133	41.6	0.34
1913718	6.92855	79	2	1	0	1	24	1	6	1	1	0	0	0	1	0	1	0	0	0	0	115	41.6	3.59
1913670	8.09566	81	2	1	0	1	24	2	4	0	0	0	1	0	0	0	0	0	0	0	0	116	41.6	3.13
1913665	4.01633	73	1	1	0	1	24	2	3	0	0	0	0	0	0	0	0	0	0	0	0	113	41.6	1.45
1913600	9.903	72	1	1	0	2	4	1	3	1	0	1	1	0	0	0	0	0	0	0	0	117	41.6	18.68
1913570	5.08391	66	2	2	0	1	5	1	3	0	1	1	0	0	0	0	0	0	0	0	0	123	41.6	21.96
1913367	7.29433	74	2	1	0	1	192	2	3	1	0	0	0	0	0	0	0	0	0	0	0	130	41.6	0.45
1913166	7.01641	87	2	1	0	1	4	1	5	1	0	1	0	0	1	0	0	0	0	0	0	109	41.6	6.48
1912992	10.9502	69	2	1	0	1	2	2	4	1	1	0	0	0	1	0	0	0	0	0	0	132	41.6	17.31
1912981	5.93711	90	1	1	0	1	7	1	4	0	0	1	1	0	0	0	0	0	0	0	0	84	41.6	3.94
1912972	6.53619	75	2	1	0	1	3	2	5	1	0	0	1	0	0	1	0	0	0	0	0	125	41.6	6.14
1912959	8.7805	78	2	2	0	1	8	2	3	1	0	1	0	0	0	0	0	0	0	0	0	128	41.6	3.35
1912917	4.59734	92	2	1	0	1	2	1	7	0	1	1	0	0	1	0	1	0	0	0	0	108	41.5	6.74
1912827	5.28433	77	2	1	0	1	24	1	3	0	0	0	0	0	0	0	0	0	0	0	0	115	41.5	36.10
1912811	9.02191	76	1	1	0	1	12	1	5	1	0	1	0	0	0	1	0	0	0	0	0	108	41.5	23.21
1912459	10.0239	81	1	1	1	1	8	2	5	1	1	1	0	0	0	0	0	0	0	0	0	145	41.5	1.71
1912237	4.57808	84	2	1	0	1	3	1	4	1	0	0	0	0	0	0	0	0	0	0	0		41.5	12.79
1912186	6.20247	80	1	1	0	1	16	2	4	0	0	0	0	0	0	0	0	0	0	0	0	74	41.5	10.85
1912108	4.93264	86	2	1	0	1	10	1	4	0	0	1	1	0	0	0	0	0	0	0	0	99	41.5	4.44
1912023	6.82373	90	2	3	0	1	12	1	5	0	1	0	0	0	0	0	0	0	0	0	0	109	41.5	8.79
1912022	18.4422	71	2	1	0	1	5	1	3	1	0	1	1	0	0	0	0	0	0	0	0	131	41.5	5.86
1911966	12.3999	81	1	3	0	1	12	1	7	1	1	1	1	0	1	0	0	0	0	0	0	106	41.5	10.69
1911909	4.91591	76	2	3	0	1	6	1	3	0	0	0	0	0	0	0	0	0	0	0	0	143	41.5	9.91
1911667	5.43572	87	2	1	0	1	4	1	5	1	1	1	0	0	0	0	1	0	0	0	0	110	41.5	10.44
1911661	11.8881	75	2	1	0	1	2	1	4	0	1	0	0	0	0	0	1	0	0	0	0	120	41.5	6.83
1911656	8.33587	69	2	2	0	1	3	2	2	0	0	0	0	0	0	0	0	0	0	0	0	123	41.4	12.90
1911617	14.6481	91	1	1	0	1	3	1	5	0	0	1	1	0	1	0	0	0	0	0	0	119	41.4	3.97
1911563	7.16811	89	1	1	0	1	24	1	4	0	0	0	0	0	0	0	0	0	0	0	0	131	41.4	12.12
1911548	9.12245	69	2	1	0	1	24	2	2	0	0	0	0	0	0	0	0	0	0	0	0	89	41.4	34.02
1911523	5.1289	84	2	1	0	1	6	1	4	1	0	1	1	0	0	0	0	0	0	0	0	139	41.4	20.53
1911501	5.83921	76	2	3	0	1	2	1	3	0	0	1	1	0	0	0	0	0	0	0	0	126	41.4	3.28
1911434	8.93905	73	2	2	0	1	5	1	4	0	1	1	1	0	0	0	0	0	0	0	0	113	41.4	7.73
1911355	7.72025	78	2	3	0	1	24	1	3	0	0	1	0	0	0	0	0	0	0	0	0	98	41.4	9.00
1911303	12.9566	80	2	1	0	1	7	2	5	1	1	1	1	0	0	0	0	0	0	0	0	152	41.4	32.12
1911245	7.84655	67	1	1	0	1	1009	2	4	1	0	0	0	1	1	1	0	0	0	0	0	138	41.3	0.48
1911244	8.96142	70	2	2	0	1	24	2	3	1	0	0	0	0	0	0	0	0	0	0	0	117	41.3	1.32
1911231	5.96515	77	2	2	0	1	3	2	3	0	0	1	1	0	0	0	0	0	0	0	0	129	41.3	5.57
1911096	11.672	76	2	1	0	1	24	2	3	0	0	1	0	0	0	0	1	0	0	0	0	124	41.3	18.32
1911060	4.81755	83	1	1	0	1	16	2	6	1	0	1	1	0	1	0	0	0	0	1	0	137	41.3	3.02
1910819	8.69325	83	2	1	0	1	3	2	4	0	0	1	0	0	0	0	0	0	0	0	0	126	41.3	16.77
1910682	8.49948	78	2	2	0	1	2	1	4	1	1	1	0	0	0	0	0	0	0	0	0	116	41.3	6.75
1910661	18.009	83	2	1	0	1	6	2	5	1	0	0	0	0	1	0	0	0	0	0	0	112	41.3	10.14
1910527	7.4566	84	1	1	0	1	24	1	4	0	0	1	1	0	0	0	0	0	0	0	0	115	41.3	11.75
1910466	11.4753	66	1	2	0	2	4	1	2	0	0	0	0	0	0	0	0	0	0	0	0	117	41.3	3.44
1910282	9.01559	75	1	1	0	1	288	1	5	1	0	1	1	0	1	0	1	0	0	0	0	147	41.3	0.79
1910256	11.8134	68	2	3	0	1	48	2	4	0	0	0	0	0	0	1	0	0	0	0	0	121	41.3	0.51
1910167	6.24128	78	2	1	0	1	4	2	6	1	0	1	0	0	1	1	0	0	0	1	0	104	41.3	39.46
1910028	10.3195	84	1	1	0	1	48	2	4	1	0	1	0	0	0	0	0	0	0	0	0	116	41.3	1.08
1909851	11.6963	71	2	1	0	1	4	1	4	1	0	0	0	0	1	0	0	0	0	0	0	113	41.3	4.71
1909675	7.98339	80	1	1	0	1	24	2	5	0	0	0	1	0	1	0	0	0	0	0	0	119	41.2	30.56
1909524	11.3841	80	1	1	0	1	6	2	4	0	0	0	0	0	0	0	0	0	0	0	0	155	41.2	0.21
1909452	8.67325	68	1	2	0	1	6	2	3	0	1	0	0	0	0	0	0	0	0	0	0	126	41.2	6.88
1909404	5.73424	79	2	1	1	1	7	2	3	0	0	1	0	0	0	0	0	0	0	0	0	132	41.2	6.97
1909305	6.29551	75	2	2	1	1	24	1	3	0	0	1	0	0	0	0	0	0	0	0	0	103	41.2	2.84
1909274	6.95008	72	2	2	0	1	6	2	3	0	0	0	0	0	0	0	0	0	0	0	0	126	41.2	2.58
1909198	6.84044	66	2	1	0	1	4	2	2	1	0	1	0	0	0	0	1	0	0	0	0	130	41.2	5.82
1908942	7.03583	74	1	3	1	1	192	1	4	1	0	1	0	0	1	0	1	0	0	0	0	141	41.2	3.22
1908894	11.9139	81	2	1	0	1	4	2	4	1	0	0	0	0	0	0	0	0	0	0	0	126	41.2	15.81
1908891	6.90668	88	2	1	0	1	5	1	6	1	0	1	0	0	1	0	1	0	0	0	0	122	41.2	10.77
1908858	8.96836	68	2	2	0	1	48	1	2	0	0	0	0	0	0	0	0	0	0	0	0	117	41.2	1.68
1908824	6.94741	82	1	1	0	1	6	1	4	0	0	0	0	0	0	0	0	0	0	0	0	105	41.2	11.87
1908699	7.1638	76	2	1	0	1	2	1	3	0	0	0	0	0	0	0	0	0	0	0	0	125	41.2	13.63
1908558	6.94326	82	2	1	0	1	3	1	5	1	0	1	1	0	1	0	0	0	0	0	0	138	41.1	11.15
1908143	5.9072	72	1	3	0	2	6	1	5	1	0	0	0	0	1	0	0	0	0	1	0	159	41.1	20.95
1908113	5.73634	89	1	1	0	1	3	2	4	1	0	0	1	0	0	0	0	0	0	0	0	135	41.1	8.54
1908103	5.89987	77	1	1	0	1	4	1	4	0	0	0	0	0	1	0	0	0	0	0	0	108	41.1	1.96
1907988	6.98125	77	2	1	0	1	144	2	3	0	0	1	0	0	0	0	0	0	0	0	0	128	41.1	0.67
1907918	9.77005	77	2	1	0	1	3	2	4	0	0	1	0	0	1	0	0	0	0	0	0	114	41.1	7.00
1907536	15.8259	70	2	1	0	1	6	2	3	0	0	1	1	0	0	0	0	0	0	0	0	140	41.1	4.93
1907396	5.99517	66	2	3	0	1	48	2	2	1	0	0	1	0	0	0	0	0	0	0	0	112	41.1	1.87
1907392	11.9125	84	2	1	0	1	24	1	5	1	0	1	0	0	0	0	0	0	0	0	0	96	41.1	1.72
1907380	7.83256	80	2	1	0	1	4	1	4	1	0	0	1	0	0	0	0	0	0	0	0	91	41.1	16.07
1907336	5.63412	87	1	2	0	1	168	2	5	1	0	1	1	0	0	0	0	0	0	1	0	125	41.1	0.36
1907244	10.0302	68	1	1	0	1	4	2	2	0	0	1	1	0	0	0	0	0	0	0	0	139	41.1	7.00
1907224	13.4913	83	1	2	0	1	2	2	4	0	0	1	1	0	0	0	0	0	0	0	0	131	41.1	28.53
1907152	5.19604	78	2	3	0	1	24	1	4	1	0	0	0	0	1	0	0	0	0	0	0	113	41.1	24.86
1907034	16.9736	78	1	1	0	1	8	1	6	0	0	1	1	0	1	0	0	0	1	0	0	119	41.0	11.57
1906971	12.954	77	2	1	0	1	2	2	4	0	0	1	0	0	0	0	0	0	0	0	1	109	41.0	3.48
1906704	4.7869	86	2	1	0	1	2	1	4	1	0	0	0	0	0	0	0	0	0	0	0	143	41.0	1.00
1906346	9.64084	69	2	1	0	1	6	1	4	1	1	1	0	0	1	0	0	0	0	0	0	135	41.0	3.60
1906094	6.75946	93	2	1	0	1	5	1	4	0	0	1	1	0	0	0	0	0	0	0	0	86	41.0	17.23
1906091	4.75613	78	2	3	0	1	2	1	3	0	0	1	0	0	0	0	0	0	0	0	0	119	41.0	81.77
1905969	5.62411	73	2	2	0	1	1	2	6	0	0	1	0	0	1	0	0	0	0	0	0	120	41.0	6.16
1905952	10.1432	66	2	1	0	2	2	2	2	1	0	0	0	0	0	0	0	0	0	0	0	130	41.0	0.59
1905899	8.68088	67	2	1	0	1	5	2	4	1	0	1	0	0	1	0	0	0	0	0	0	121	41.0	11.28
1905885	10.4902	83	2	2	0	1	24	2	4	1	0	1	1	0	0	0	0	0	0	0	0	129	41.0	0.57
1905876	5.16216	72	1	1	0	1	2	1	4	1	0	0	0	0	1	0	0	0	0	0	0	108	41.0	34.20
1905830	20.184	82	2	3	0	1	1	1	6	1	1	1	1	0	0	0	0	0	0	1	0	130	41.0	15.15
1905820	6.61183	73	2	3	0	1	4	1	3	1	0	1	0	0	0	0	0	0	0	0	0	104	41.0	27.33
1905766	8.93675	83	2	3	0	1	4	2	5	0	0	1	0	0	1	0	0	0	0	0	0	124	41.0	14.57
1905670	6.11875	74	2	3	0	1	4	1	5	1	1	0	0	0	1	0	0	0	0	0	0	97	41.0	1.02
1905626	5.65304	75	2	2	0	1	8	1	4	0	0	1	0	0	0	0	0	0	1	0	0	127	41.0	6.58
1905616	11.5181	67	2	1	0	1	2	2	2	0	0	0	0	0	0	0	0	0	0	0	0	118	41.0	14.97
1905615	6.14035	73	1	1	0	1	48	2	3	0	0	0	0	0	0	0	0	0	0	0	0	146	40.9	0.54
1905555	7.63753	79	2	1	0	1	2	1	4	0	0	0	0	0	0	0	0	0	0	0	1	98	40.9	32.25
1905516	5.42808	71	1	2	0	1	5	2	3	0	0	0	0	0	0	0	0	0	0	0	0	121	40.9	21.23
1905483	9.44692	67	1	1	0	1	16	2	4	0	1	0	1	0	0	0	0	0	0	0	0	147	40.9	0.95
1905446	8.05934	71	2	1	0	1	24	2	4	0	1	0	0	0	0	0	0	0	0	0	0	137	40.9	0.78
1905435	8.58706	81	2	1	0	1	8	1	5	0	0	0	1	0	0	1	1	0	0	0	0	114	40.9	16.80
1905432	5.13483	90	2	3	0	1	4	2	4	0	0	1	1	0	0	0	0	0	0	0	0	126	40.9	8.85
1905431	8.69734	83	2	1	0	1	9	2	4	0	0	1	1	0	0	0	0	0	0	0	0	108	40.9	4.01
1905421	6.66147	86	2	2	0	1	5	1	5	1	1	1	0	0	0	0	0	0	0	0	0	128	40.9	25.01
1905413	4.93766	81	1	3	0	1	1	1	5	1	0	0	0	0	1	0	0	0	0	0	0	128	40.9	6.32
1905375	8.90234	85	2	3	0	1	8	1	5	0	0	1	0	0	1	0	0	0	0	0	0	89	40.9	10.90
1905254	4.1106	81	2	1	0	1	11	2	4	1	0	1	0	0	0	0	0	0	0	0	0	111	40.9	6.19
1905244	4.58157	67	2	2	0	1	2	1	3	1	0	0	0	0	1	0	0	0	0	0	0	108	40.9	5.68
1905142	11.9589	74	2	1	0	1	3	1	3	0	0	1	1	0	0	0	0	0	0	0	0	123	40.9	19.32
1904789	7.04468	81	2	2	0	1	48	1	5	0	0	0	0	0	1	0	0	0	0	0	0	103	40.9	2.24
1904775	3.9275	84	1	1	0	1	4	1	5	0	0	1	0	0	1	0	0	0	0	0	0	130	40.8	28.80
1904255	12.3701	69	2	3	0	1	5	1	2	1	0	0	0	0	0	0	0	0	0	0	0	92	40.8	9.82
1904243	6.96311	87	1	1	0	1	48	1	4	1	0	0	0	0	0	0	0	0	0	0	0	121	40.8	1.52
1904121	6.11773	78	2	1	1	1	48	1	5	0	0	0	0	0	1	0	0	0	0	0	1	109	40.8	1.08
1903324	7.44465	75	2	3	0	1	5	1	3	0	0	1	0	0	0	0	0	0	0	0	0	109	40.8	9.84
1903252	5.35413	85	2	3	0	1	4	2	5	1	0	0	0	0	1	0	0	0	0	0	0	125	40.8	15.98
1903236	7.14425	69	2	1	0	1	6	1	3	0	0	1	0	0	0	0	0	1	0	0	0	116	40.8	5.73
1903156	9.63148	69	2	1	0	1	3	1	3	0	0	1	0	0	1	0	0	0	0	0	0	112	40.8	8.38
1903028	6.56831	83	2	1	0	1	5	1	5	0	0	0	0	0	0	0	0	1	0	0	0		40.8	8.46
1902977	8.9322	73	2	2	0	1	4	2	3	0	0	0	0	0	0	0	0	0	0	0	0	123	40.8	38.75
1902968	7.70808	83	2	2	0	1	6	2	7	1	1	1	0	0	0	0	0	0	1	0	1	132	40.7	1.12
1902779	13.9598	81	1	1	0	1	4	2	4	0	0	0	1	0	0	0	0	0	0	0	0	131	40.7	3.16
1902456	5.64494	84	1	1	0	1	2	2	4	0	0	1	1	0	0	0	0	0	0	0	0	132	40.7	6.62
1902177	4.86744	66	2	2	0	1	48	1	2	0	0	1	0	0	0	0	0	0	0	0	0	114	40.7	0.49
1902165	6.96816	80	2	1	0	1	144	1	4	1	0	0	1	0	0	0	0	0	0	0	0	131	40.7	1.85
1902085	7.48659	85	2	3	0	1	4	1	6	0	0	0	0	0	1	0	0	0	0	0	0	91	40.7	10.58
1902082	12.0264	66	2	2	0	1	8	1	3	1	1	1	1	0	0	0	0	0	0	0	0	128	40.7	0.80
1902067	13.6585	66	2	2	0	1	5	2	2	1	0	1	0	0	0	0	0	0	0	0	0	133	40.7	3.40
1902062	7.94678	82	2	2	0	1	8	1	4	1	0	1	0	0	0	0	0	0	0	0	0	112	40.7	6.11
1901983	9.09826	90	2	3	0	1	24	2	4	0	0	1	0	0	0	0	0	0	0	0	0	133	40.7	1.52
1901829	9.18009	79	2	1	0	1	2	1	3	1	0	1	0	0	0	0	0	0	0	0	0	110	40.7	3.66
1901746	9.1431	74	1	1	0	1	4	1	4	1	1	1	1	0	0	0	0	0	0	0	0	137	40.7	5.77
1901609	7.63572	74	2	2	0	1	4	1	4	1	1	1	0	0	0	0	0	0	0	0	0	122	40.7	12.09
1901587	9.68574	73	2	1	0	1	24	1	3	0	0	1	0	0	0	0	0	0	0	0	0	122	40.6	0.94
1901580	10.7592	85	1	1	0	1	2	2	6	1	0	0	1	0	0	0	0	0	1	0	1	141	40.6	143.52
1900902	7.99626	82	2	1	0	1	48	2	6	1	1	0	1	0	0	0	0	0	0	0	0	123	40.6	1.43
1900843	5.52811	77	2	1	0	1	3	1	3	0	0	0	0	0	0	0	0	0	0	0	0	103	40.6	5.27
1900826	7.95484	81	2	1	0	1	4	2	7	1	1	1	0	0	1	0	0	0	0	0	0	125	40.6	10.44
1900825	4.84082	83	2	2	0	1	24	1	4	0	0	1	1	0	0	0	0	0	0	0	0	124	40.6	10.27
1900706	10.5051	73	1	3	0	1	4	1	4	1	1	0	0	0	0	0	0	0	0	0	0	117	40.6	25.72
1900702	4.81112	85	2	3	0	1	3	1	5	1	0	0	1	0	0	0	0	0	0	0	0	116	40.6	12.26
1900627	9.93303	85	1	1	0	1	2	1	4	1	0	1	1	0	0	0	0	0	0	0	0	153	40.6	3.02
1900418	6.85434	78	2	1	0	1	5	2	4	1	0	0	0	0	1	0	0	0	0	0	0	119	40.6	8.15
1900324	6.09031	71	2	2	0	1	5	1	3	0	0	1	0	0	0	0	0	0	0	0	0	142	40.6	27.29
1900321	5.82038	84	2	1	0	1	4	1	4	1	0	1	1	0	0	0	0	0	0	0	0	133	40.6	58.46
1900260	6.63475	83	2	1	0	1	4	1	4	0	0	1	1	0	0	0	1	0	0	0	0	108	40.6	19.25
1900143	4.81955	84	2	3	0	1	3	1	5	0	1	0	0	0	0	0	0	0	0	0	0	108	40.6	7.51
1900091	6.80604	79	2	3	0	1	2	3	3	0	0	0	0	0	0	0	0	0	0	0	0	104	40.6	34.30
1900061	5.63034	79	2	1	0	2	8	1	4	1	0	1	1	1	0	0	0	0	0	0	0	119	40.6	12.81
1900019	7.59476	76	2	2	0	1	5	1	3	0	0	0	0	0	0	0	1	0	0	0	0	107	40.6	11.54
1861286	11.6249	85	1	1	0	1	288	2	5	0	0	1	0	0	1	0	0	0	0	0	0	105	40.6	14.22
1861195	8.47486	76	2	2	0	1	24	2	3	0	0	0	0	0	0	0	0	0	0	0	0	135	40.6	2.18
1861127	5.23088	80	2	2	0	1	48	1	4	1	0	0	0	0	0	0	0	0	0	0	0	120	40.6	4.32
1861090	8.09745	75	1	1	0	1	4	1	3	0	0	0	0	0	0	0	0	0	0	0	0	106	40.6	5.15
1861076	6.4498	83	2	1	0	1	1	1	4	1	0	1	1	0	0	0	0	0	0	0	0	126	40.6	3.93
1860962	15.6967	79	1	1	0	1	3	1	4	1	0	0	0	0	1	0	0	0	0	0	0	115	40.5	2.03
1860941	6.57045	75	2	2	0	1	144	2	4	1	0	0	1	1	0	0	0	0	0	0	0	129	40.5	0.50
1860939	4.77741	82	1	1	0	1	408	1	5	1	0	0	0	1	0	0	0	0	0	0	0	97	40.5	0.27
1860879	7.82814	68	2	1	0	1	6	2	3	1	0	0	0	0	0	0	0	0	0	0	1	109	40.5	8.71
1860781	7.74306	83	1	1	0	1	24	2	7	0	0	0	1	0	1	0	0	1	0	0	0	121	40.5	11.44
1860545	5.76549	81	1	1	0	1	24	2	5	0	1	0	0	0	0	0	0	0	0	0	0	128	40.5	0.41
1860541	7.68106	74	2	3	0	1	6	2	3	0	0	0	0	0	0	0	0	0	0	0	0	97	40.5	7.66
1860491	9.47005	70	2	1	0	1	4	2	4	1	1	1	0	0	0	0	0	0	0	0	0	135	40.5	14.57
1860363	4.86834	80	2	1	0	1	2	2	5	0	0	1	0	0	1	0	0	0	0	0	0	162	40.5	53.47
1860330	7.06858	77	1	1	0	1	24	1	4	1	1	0	0	0	0	0	0	0	0	0	0	155	40.5	2.25
1860287	7.92071	84	2	1	0	1	3	1	4	1	0	0	0	0	0	0	0	0	0	0	0	115	40.5	25.06
1860148	7.01955	88	2	1	0	1	8	1	5	1	0	0	0	0	0	0	0	0	0	1	0	116	40.5	8.79
1860118	5.82015	72	2	1	0	1	4	2	4	0	1	0	0	0	0	0	0	0	0	0	0	128	40.5	14.83
1860097	7.70912	79	2	1	0	1	5	2	5	1	1	1	0	0	1	0	0	0	0	0	0	130	40.5	40.27
1860042	6.84428	79	1	1	0	1	12	1	4	1	1	0	1	0	0	0	0	0	0	0	0	115	40.5	7.34
1860020	4.70904	83	1	1	0	1	7	1	4	1	0	0	0	0	0	0	0	0	0	0	0	101	40.5	8.07
1859881	5.10832	84	1	1	0	1	3	1	4	0	0	0	0	0	0	0	0	0	0	0	0	119	40.4	21.78
1859858	10.0551	91	1	1	1	1	4	2	4	1	0	1	0	0	0	0	0	0	0	0	0	117	40.4	28.14
1859649	4.91834	69	2	1	0	1	3	2	2	1	0	0	0	0	0	0	0	0	0	0	0	118	40.4	5.69
1859482	7.79617	79	2	2	0	1	48	1	4	0	0	1	0	0	0	0	0	0	0	1	0	94	40.4	0.80
1859219	8.03862	72	1	1	0	1	3	2	3	0	0	0	0	0	0	0	0	0	0	0	0	123	40.4	1.03
1859199	4.71263	75	1	1	0	1	24	2	3	0	0	0	0	0	0	0	0	0	0	0	0	127	40.4	0.86
1859145	9.0039	69	1	3	0	1	2	1	4	0	1	1	0	0	0	0	0	0	0	0	0	116	40.4	1.85
1859091	12.8214	84	2	3	0	1	96	2	8	1	0	1	0	0	1	0	0	0	0	0	0	124	40.4	2.59
1859058	7.89961	84	2	2	0	1	5	2	4	1	0	0	0	0	0	0	0	0	0	0	0	121	40.4	8.11
1859042	5.89223	85	1	1	0	1	4	2	4	1	0	1	1	0	0	0	0	0	0	0	0	112	40.4	4.89
1858867	7.8494	89	1	1	0	1	2	1	6	0	1	1	0	0	1	0	0	0	0	0	0	116	40.4	5.92
1858536	18.0744	68	2	3	0	1	600	2	2	0	0	1	0	0	0	0	0	0	0	0	0	116	40.4	0.68
1858378	6.74022	84	2	3	0	1	24	2	4	0	0	1	1	0	0	0	0	0	0	0	0	110	40.4	2.89
1857930	4.53007	76	2	1	0	1	10	2	3	1	0	0	0	0	0	0	0	0	0	0	0	120	40.4	2.69
1857897	12.0386	85	1	1	0	1	24	2	4	0	0	1	1	0	0	0	0	0	0	0	0	120	40.4	13.91
1857683	10.7114	79	2	1	0	1	72	3	4	1	1	0	0	0	0	0	0	0	0	0	0	114	40.4	0.67
1857666	9.59666	72	2	3	0	1	2	2	3	1	0	1	0	0	0	0	0	0	0	0	0	112	40.4	150.26
1857489	11.8655	81	2	1	0	1	10	2	5	1	0	0	1	0	0	0	0	1	0	0	0		40.4	5.93
1857476	4.94979	73	1	1	0	1	24	2	3	1	0	1	0	0	0	0	0	0	0	0	0	147	40.4	1.83
1857383	8.75436	83	2	2	0	1	144	1	5	1	0	1	0	0	1	0	0	0	0	0	0	122	40.4	3.60
1857139	16.6553	83	2	1	0	1	2	2	4	1	0	1	0	0	0	0	0	0	0	0	0	127	40.4	28.58
1857126	6.76998	83	1	3	0	1	2	1	5	1	0	1	1	0	0	1	0	0	0	0	0	132	40.4	12.55
1856898	11.1803	83	2	3	0	1	24	2	4	0	0	1	0	0	0	0	0	0	0	0	0	109	40.4	0.69
1856720	8.61495	68	2	1	0	1	2	1	2	1	0	0	0	0	0	0	0	0	0	0	0	117	40.4	17.03
1856656	5.04437	93	2	3	0	1	24	1	4	0	0	0	0	0	0	0	0	0	0	0	0	99	40.3	6.10
1856625	5.05395	66	1	1	0	1	3	1	4	1	1	1	0	0	1	0	0	0	0	0	0	117	40.3	2.81
1856385	5.56517	78	1	1	0	1	2	1	4	1	0	1	1	0	0	0	0	0	0	0	0	111	40.3	8.97
1856297	6.01102	84	2	1	0	1	4	1	5	0	1	0	1	0	0	0	0	0	0	0	0	114	40.3	1.33
1856190	5.03135	79	1	3	0	1	9	1	5	0	0	0	0	0	1	0	0	0	0	0	1	141	40.3	5.48
1856186	5.86619	67	2	1	0	1	4	2	2	0	0	0	0	0	0	0	0	0	0	0	0	121	40.3	6.26
1855846	7.9949	66	1	2	0	1	1	3	2	0	0	0	0	0	0	0	0	0	0	0	0	147	40.3	1.83
1855520	5.86382	76	1	3	0	1	48	1	3	0	0	0	0	0	0	0	0	0	0	0	0	112	40.3	13.92
1855451	7.02065	93	2	1	0	1	9	1	5	1	0	1	1	0	1	0	0	0	0	0	0	123	40.3	20.44
1855317	7.6522	80	2	1	0	1	24	1	5	1	1	1	0	0	0	0	1	0	0	0	0	112	40.3	1.66
1855189	5.91796	68	1	3	0	1	24	2	3	0	0	0	0	0	0	0	0	0	1	0	0	135	40.3	9.61
1854914	4.55022	79	2	2	0	1	2	1	5	1	1	1	0	0	1	0	0	0	0	0	0	113	40.3	10.51
1854867	4.97795	85	2	1	1	1	2	1	4	0	0	0	0	0	0	0	0	0	0	0	0	88	40.3	2.08
1854778	9.90881	78	2	2	0	1	72	2	4	1	0	1	0	0	1	0	0	0	0	0	0	143	40.2	0.67
1854630	21.2713	76	2	3	0	2	5	2	4	1	0	1	1	0	1	0	1	0	0	0	0	126	40.2	6.26
1854561	7.49894	80	2	2	0	1	7	1	4	0	0	1	0	0	0	0	0	0	0	0	0	103	40.2	20.11
1854292	6.90867	86	1	3	0	1	24	2	6	1	1	1	1	0	1	0	0	0	0	0	0	116	40.2	4.66
1854282	9.7897	74	1	2	0	1	8	2	4	0	0	1	0	0	1	0	0	0	0	0	0	136	40.2	2.98
1854267	6.06174	69	1	2	0	1	24	2	2	0	0	0	0	0	0	0	0	0	0	0	0	160	40.2	6.19
1854072	4.77787	78	1	1	0	1	6	1	3	0	0	0	0	0	0	0	0	0	0	0	0	123	40.2	4.24
1853717	6.76809	87	1	1	0	1	10	1	5	1	0	1	1	0	1	0	0	0	0	0	0	111	40.2	41.46
1853194	5.31964	68	2	2	0	1	12	1	2	0	0	0	0	0	0	0	0	0	0	0	0	117	40.2	1.46
1853116	4.93142	77	2	1	0	1	3	2	3	1	0	1	0	0	0	0	0	0	0	0	0	110	40.2	4.82
1853047	12.2085	76	2	3	0	1	3	1	5	0	0	1	0	0	0	0	0	0	0	1	1	120	40.2	54.91
1852900	4.7275	84	2	2	0	1	24	1	5	1	1	1	0	0	0	0	0	0	0	0	0	128	40.1	1.36
1852786	9.70383	82	2	1	0	1	5	1	5	1	0	1	1	0	1	0	0	0	0	0	0	128	40.1	16.32
1852726	5.81829	84	2	2	0	1	120	2	5	0	0	0	0	0	1	0	0	0	0	0	0	116	40.1	0.70
1852656	8.72617	79	2	1	0	1	18	2	4	1	0	1	1	0	0	0	0	0	0	0	0	119	40.1	14.56
1852540	8.02916	84	2	1	0	1	3	2	4	1	0	1	0	0	0	0	1	0	0	0	0	116	40.1	3.19
1852533	8.30926	67	1	2	0	1	5	1	5	1	1	1	0	0	1	0	0	1	0	0	0	94	40.1	43.61
1852381	11.9571	85	2	1	0	1	10	1	5	1	0	0	0	0	0	1	0	0	0	0	0	115	40.1
1852207	5.67383	78	1	2	0	2	8	1	3	0	0	0	0	0	0	0	0	0	0	0	0	116	40.1	8.74
1852203	5.99109	77	2	2	0	1	4	2	4	1	0	1	1	0	1	0	0	0	0	0	0	118	40.1	8.74
1852018	6.55488	81	1	1	0	1	3	1	5	0	0	1	1	0	1	0	0	0	0	0	0	149	40.0	2.62
1851821	11.6983	76	2	1	0	1	5	2	3	0	0	1	0	0	0	0	0	0	0	0	0	135	40.0	6.06
1851598	7.55155	87	2	1	0	1	11	2	4	0	0	0	0	0	0	0	0	0	0	0	0	134	40.0	8.04
1851597	23.8718	70	2	1	0	1	6	2	6	1	1	1	0	0	0	1	0	0	0	1	0	156	40.0	0.43
1851586	7.51519	76	2	1	0	1	12	1	3	1	0	1	0	0	0	0	0	0	0	0	0	102	40.0	2.60
1851483	4.77002	81	1	1	0	1	7	2	5	0	1	1	0	0	0	0	0	0	0	0	0	107	40.0	3.45
1851458	8.13235	79	2	1	0	1	144	2	4	0	0	0	0	0	1	0	0	0	0	0	0	108	40.0	2.24
1851260	15.0316	80	2	1	0	1	24	1	5	1	0	1	0	0	1	0	0	0	0	0	0	109	40.0	8.99
1850758	9.74821	81	1	1	0	1	48	1	5	0	0	1	1	0	1	0	0	0	0	0	0	144	40.0	2.68
1850596	6.6742	82	2	1	0	1	3	1	4	0	0	0	1	0	0	0	0	0	0	0	0	109	40.0	4.10
1850391	13.0207	86	1	3	0	1	24	1	4	0	0	0	0	0	0	0	0	0	0	0	0	104	40.0	11.72
1850363	4.95832	80	2	1	0	1	2	1	4	1	0	1	1	0	0	0	1	0	0	0	0	104	40.0	11.50
1850320	6.55221	78	2	3	0	1	4	2	3	0	0	0	0	0	0	0	1	0	0	0	0	95	40.0	18.99
1850137	7.8316	78	2	2	0	1	4	1	3	0	0	1	1	0	0	0	0	0	0	0	0	114	40.0	12.26
1850132	8.99231	70	1	1	0	1	3	1	3	1	0	0	0	0	0	0	0	0	0	0	0	121	40.0	3.81
1850062	6.06852	86	1	1	0	1	2	1	4	0	0	0	0	0	0	0	0	0	0	0	0	115	40.0	15.95
1849894	5.58921	77	2	1	1	1	3	1	4	1	0	1	0	1	0	0	0	0	0	0	0	107	40.0	7.56
1849874	9.77196	75	2	1	0	1	4	1	4	1	0	1	0	0	1	0	0	0	0	0	0	107	40.0	2.48
1849795	8.83603	87	1	1	0	1	4	1	4	0	0	0	1	0	0	0	0	0	0	0	0	120	40.0	10.40
1849656	4.95141	73	1	2	0	1	5	1	5	0	1	0	0	0	1	0	0	0	0	0	0	137	39.9	11.03
1849644	5.52372	76	2	1	0	1	4	2	3	1	0	1	0	0	0	0	0	0	0	0	0	122	39.9	7.51
1849585	9.68428	84	1	1	0	1	240	2	4	1	0	1	1	0	0	0	0	0	0	0	0	134	39.9	22.01
1849333	6.9874	85	2	3	0	1	3	2	5	0	0	0	0	0	0	1	0	0	0	0	0	119	39.9	3.18
1849271	6.74125	75	1	2	0	2	3	1	3	0	0	0	1	0	0	0	0	0	0	0	0	114	39.9	4.40
1849191	5.97297	71	2	1	0	1	4	1	4	1	1	0	0	0	0	0	1	0	0	0	0		39.9	9.72
1849188	5.64287	78	1	3	0	1	7	1	4	1	0	1	0	0	1	0	0	0	0	0	0	120	39.9	10.72
1849109	5.43253	86	2	3	0	1	2	1	5	1	0	0	0	0	1	0	0	0	0	0	0	111	39.9	35.46
1849007	6.56363	68	2	1	0	1	72	2	3	0	1	1	0	0	0	0	0	0	0	0	0	106	39.9	1.31
1849006	6.95558	82	2	2	0	1	216	1	4	0	0	1	1	0	0	0	0	0	0	0	0	106	39.9	0.81
1848764	7.74817	82	1	1	0	1	10	2	4	1	0	0	0	0	0	0	0	0	0	0	0		39.9	18.53
1848753	6.67821	71	1	1	0	1	5	2	4	1	0	0	1	0	1	0	0	0	0	0	0	139	39.8	5.61
1848703	5.9752	81	2	1	0	1	2	1	5	1	1	0	1	0	0	0	1	0	0	0	0	106	39.8	1.87
1848687	9.7237	76	2	2	0	1	3	1	3	0	0	0	0	0	0	0	0	0	0	0	0	96	39.8	10.40
1848654	9.7973	66	2	3	0	1	2	1	4	1	1	1	0	0	1	0	0	0	0	0	0	140	39.8	41.97
1848581	8.67074	77	1	1	0	1	2	2	6	1	1	1	0	0	1	1	0	0	0	0	0	122	39.8	24.36
1848529	10.7636	72	1	2	0	1	24	1	3	0	0	1	0	0	0	0	0	0	0	0	0	107	39.8	3.55
1848457	5.93399	74	2	2	0	1	3	1	4	0	0	0	0	0	1	0	0	0	0	0	0	112	39.8	4.19
1848350	4.78223	87	1	1	0	1	5	1	4	0	0	0	1	0	0	0	0	0	0	0	0	102	39.8	7.84
1848335	9.93703	80	1	2	0	1	24	1	4	0	0	0	0	0	0	0	0	0	0	0	0	113	39.8	3.48
1848138	9.97507	79	2	1	0	1	5	2	3	0	0	0	0	0	0	0	0	0	0	0	0	124	39.8	15.19
1847755	8.80042	77	2	3	0	2	6	1	3	0	0	1	0	0	0	0	0	0	0	0	0	111	39.8	8.20
1847754	13.6708	87	2	1	0	1	6	2	6	1	0	0	0	0	0	0	0	1	0	0	0	112	39.7	46.32
1847658	7.62442	81	2	2	0	1	4	1	5	0	0	1	1	0	0	1	0	0	0	0	0	94	39.7	9.11
1847505	37.0237	79	2	1	0	1	3	2	4	1	1	1	0	0	0	0	0	0	0	0	0	124	39.7	0.45
1847458	8.62829	88	2	1	0	1	3	2	5	0	0	1	1	0	1	0	0	0	0	0	0	126	39.7	9.41
1847354	7.81514	82	2	3	0	1	600	2	4	0	0	1	1	0	0	0	0	0	0	0	0	122	39.7	1.12
1847200	6.90481	85	2	3	0	1	3	1	4	1	0	1	0	0	0	0	0	0	0	0	0	102	39.7	17.25
1847180	7.73575	82	2	1	0	1	4	2	4	0	0	0	1	0	0	0	0	0	0	0	0	112	39.7	4.90
1847106	19.7321	80	2	1	0	1	12	1	6	1	1	1	0	0	1	0	0	0	0	0	0	116	39.7	6.05
1847090	10.0503	78	1	1	0	1	24	2	3	0	0	0	0	0	0	0	0	0	0	0	0	126	39.7	9.35
1847078	3.76405	75	2	1	0	1	1	1	6	1	1	0	0	0	1	0	0	0	0	0	0	119	39.7	18.41
1847042	4.91845	71	2	2	0	1	5	1	3	0	0	0	0	0	0	0	0	0	0	0	0	90	39.7	16.44
1846909	4.61809	80	2	1	0	1	360	2	6	1	1	1	0	0	1	0	0	0	0	0	0	128	39.7	32.43
1846901	7.10204	82	2	1	1	1	48	2	4	0	0	1	1	0	0	0	0	0	0	0	0	140	39.7	1.49
1846734	9.78966	74	2	1	0	1	1	2	5	1	1	1	0	0	1	0	1	0	0	0	0	127	39.7	20.19
1846676	5.67257	80	2	3	0	1	24	1	4	0	0	1	0	0	0	0	0	0	0	0	0	99	39.7	2.20
1846657	10.7551	88	2	3	0	1	7	1	4	0	0	0	0	0	0	0	0	0	0	0	0	106	39.7	32.19
1846623	6.54325	82	2	1	0	1	13	1	5	1	0	1	0	0	1	0	1	0	0	0	0	101	39.7	20.20
1846620	8.7767	86	2	2	0	1	24	1	5	0	0	0	0	0	1	0	0	0	0	0	0	102	39.7	3.60
1846502	5.60554	69	1	2	0	1	24	1	2	0	0	0	0	0	0	0	0	0	0	0	0	125	39.7	9.51
1846492	10.0808	82	2	1	0	1	720	2	5	1	0	1	0	0	1	0	0	0	0	0	0	118	39.6	0.29
1846304	5.797	92	2	3	0	1	672	2	5	1	0	1	1	0	1	0	0	0	0	0	0	123	39.6	0.51
1846287	6.85447	72	1	2	0	1	24	2	3	1	0	0	0	0	0	0	0	0	0	0	0	123	39.6	2.34
1846175	5.6875	89	2	3	0	1	72	2	6	0	0	1	0	0	1	0	0	0	0	0	0	133	39.6	1.16
1846084	4.26181	77	2	2	0	1	72	1	5	1	0	0	0	0	1	0	0	0	0	0	0	88	39.6	2.61
1846067	9.03807	78	1	1	0	1	144	1	4	0	0	0	1	0	1	0	0	0	0	0	0	147	39.6	2.04
1845864	14.6601	75	2	2	0	1	1	1	5	0	0	1	1	0	1	0	0	0	1	0	0	128	39.6	3.93
1845561	6.77876	73	2	2	0	1	8	2	5	1	1	1	0	0	1	0	0	0	0	0	0	132	39.6	3.71
1845513	5.02215	70	1	1	0	1	72	1	5	1	0	1	0	0	1	0	0	0	0	0	0	143	39.6	0.97
1845395	10.0612	67	2	1	0	1	16	2	4	1	0	1	0	0	0	0	0	0	1	0	0	141	39.6	0.33
1845391	9.97265	80	2	2	0	1	24	2	6	0	1	0	0	0	1	0	0	0	0	0	0		39.6	0.28
1845345	9.69716	79	2	1	0	1	6	1	3	1	0	1	0	0	0	0	0	0	0	0	0	121	39.6	3.91
1845331	10.6494	82	1	3	0	1	24	2	6	1	0	1	0	0	0	0	0	0	0	0	0	151	39.6	5.18
1845327	9.72012	74	2	1	0	1	48	1	4	1	0	1	0	0	1	0	0	0	0	0	0	130	39.6	2.18
1845314	6.89625	76	1	1	0	1	3	1	4	1	0	1	0	0	1	0	0	0	0	0	0	124	39.6	11.66
1845310	6.14543	69	2	1	0	1	2	1	3	0	1	0	0	0	0	0	0	0	0	0	0	136	39.6	1.04
1845255	25.8508	82	2	1	0	1	2	2	8	1	1	1	0	0	1	0	0	0	1	0	0	113	39.6	22.45
1845243	4.43373	69	1	1	0	1	6	1	2	0	0	0	0	0	0	0	0	0	0	0	0	109	39.6	3.25
1845226	10.2948	75	2	3	1	1	288	2	4	0	0	0	0	0	1	0	1	0	0	0	0		39.5	0.23
1845167	7.99229	90	1	2	0	1	48	1	5	0	0	1	1	0	0	0	0	0	1	0	0	136	39.5	0.61
1844859	15.7606	96	1	1	0	1	24	2	6	0	0	1	1	0	1	0	0	0	0	0	0	107	39.5	27.73
1844684	11.5387	82	2	1	0	1	3	1	6	1	1	1	0	0	1	0	0	0	0	0	0	87	39.5	9.85
1844645	11.0545	71	1	2	0	1	1440	2	4	0	0	1	1	0	0	0	0	0	0	0	0	107	39.5	2.78
1844625	5.63256	81	1	2	0	1	6	1	4	0	0	1	1	0	0	0	0	0	0	0	0	107	39.5	6.85
1844608	6.53472	94	2	2	0	1	9	1	7	0	0	0	1	0	1	0	0	1	0	0	0	102	39.5	12.57
1844571	7.73285	70	1	1	0	1	2	1	4	0	1	1	0	0	0	0	0	0	0	0	0	127	39.5	2.51
1844540	7.02218	74	1	2	0	1	26	1	3	0	0	1	0	0	0	0	0	0	0	0	0	105	39.5	8.40
1844518	6.13473	83	2	3	0	1	2	1	5	0	0	0	0	0	0	0	0	0	0	0	1	115	39.5	27.20
1844319	5.83944	78	2	1	0	1	4	2	4	1	0	1	1	0	1	0	0	0	0	0	0	120	39.5	9.14
1844302	10.8217	68	2	3	0	1	5	1	4	0	1	1	0	0	1	0	0	0	0	0	0	125	39.5	10.85
1844123	8.67885	81	2	3	0	1	144	2	5	0	0	1	0	0	1	0	0	0	0	0	0	108	39.5	3.04
1844054	4.7684	78	1	1	0	1	432	1	4	1	1	1	1	0	0	0	0	0	0	0	0	121	39.5	1.60
1844051	6.71551	77	2	2	0	1	6	1	3	0	0	1	0	0	0	0	0	0	0	0	0	109	39.5	5.54
1843982	9.28741	87	2	1	0	1	3	1	4	1	0	1	1	0	0	0	0	0	0	0	0	121	39.5	6.38
1843978	8.9351	70	2	1	0	1	144	2	3	0	0	0	0	0	0	0	0	0	0	0	0	121	39.5	1.46
1843973	10.9802	78	2	2	0	1	20	2	5	1	0	0	1	0	1	0	0	0	1	0	0	134	39.5	24.55
1843905	17.0918	83	2	1	0	1	96	1	5	1	1	1	1	0	0	0	0	0	0	0	0	100	39.5	4.90
1843892	6.69966	75	1	1	0	1	1	1	4	1	0	0	0	0	1	0	0	0	0	0	0	128	39.5	12.54
1843813	5.87569	77	2	3	0	1	24	1	3	0	0	0	0	0	0	0	0	0	0	0	0	114	39.5	10.13
1843761	5.29944	70	2	3	0	1	1	1	3	0	0	1	0	0	0	0	0	0	0	0	0	105	39.5	15.49
1843655	5.06956	81	2	1	0	1	1	1	4	0	0	1	0	0	0	0	0	0	0	0	0	107	39.5	27.34
1843648	11.948	83	2	3	0	1	24	1	6	0	0	1	1	0	1	0	0	0	1	0	0	111	39.5	2.59
1843553	7.99282	81	2	3	0	1	24	2	6	0	0	0	0	0	1	0	0	0	1	0	0	124	39.4	2.29
1843427	5.55841	90	1	2	0	1	4	1	8	0	1	1	1	0	1	0	0	1	0	0	0	115	39.4	23.25
1843318	6.58791	72	1	3	0	1	3	2	4	0	0	0	0	0	1	0	0	0	0	0	0	151	39.4	5.91
1843271	7.10551	71	2	1	0	1	24	2	4	0	0	0	0	0	0	0	0	0	0	0	0	109	39.4	8.29
1843174	10.0921	80	2	3	0	1	5	1	6	1	1	1	0	0	0	1	0	0	0	0	0	85	39.4	8.13
1843142	5.98628	81	2	1	0	1	3	1	6	1	1	1	0	0	1	0	1	0	0	0	0		39.4	28.45
1843098	10.1292	73	2	2	0	1	1	1	4	1	0	0	0	0	1	0	0	0	0	0	0	114	39.4	2.40
1842800	8.95435	83	2	1	0	1	48	1	7	1	1	0	0	0	1	0	0	0	0	1	0	95	39.4	1.32
1842704	9.56222	76	2	2	0	1	24	1	3	1	0	0	0	0	0	0	0	0	0	0	0	116	39.4	2.02
1842417	5.0412	84	1	3	0	1	24	1	4	1	0	1	1	0	0	0	0	0	0	0	0	133	39.4	2.53
1842404	6.77183	81	2	3	0	1	3	2	4	0	0	1	0	0	0	0	0	0	0	0	0	104	39.4	32.65
1842393	9.79606	92	1	1	0	1	3	1	6	0	0	1	0	0	1	0	0	0	1	0	0	102	39.4	6.38
1842229	8.7387	78	2	1	0	1	24	1	3	1	0	1	0	0	0	0	0	0	0	0	0	91	39.4	8.31
1842085	7.19603	83	2	1	0	1	2	2	4	0	0	1	0	0	0	0	0	0	0	0	0	117	39.4	57.13
1841925	7.60874	72	2	1	0	1	3	2	4	1	0	0	0	0	1	0	0	0	0	0	0		39.4	2.05
1841907	7.19993	70	2	1	0	1	24	2	5	0	1	0	1	0	1	0	0	0	0	0	0	119	39.4	1.49
1841820	7.35234	83	2	3	0	1	2	1	4	0	0	1	1	0	0	0	0	0	0	0	0	121	39.4	5.98
1841800	6.81799	83	1	1	0	1	6	2	5	1	1	0	0	0	0	0	0	0	0	0	0	127	39.4	35.04
1841791	12.8137	90	2	1	0	1	6	2	4	1	0	1	1	0	0	0	0	0	0	0	0	148	39.4	8.95
1841770	6.59878	86	2	1	0	1	3	3	6	1	0	1	0	0	1	0	0	0	0	0	0	106	39.4	11.07
1841717	20.8766	75	2	2	0	1	4	1	3	0	0	1	1	0	0	0	0	0	0	0	0	110	39.4	1.69
1841583	9.21017	82	2	1	0	1	3	1	4	1	0	1	1	0	0	0	0	0	0	0	0	97	39.4	19.15
1841527	8.74551	81	2	1	0	1	3	3	4	1	0	0	0	0	0	0	0	0	0	0	0	115	39.4	2.68
1841451	9.45093	86	2	1	0	1	4	2	7	1	1	1	0	0	1	0	0	0	1	0	0	117	39.3	24.30
1841259	11.9177	86	2	2	0	1	168	1	6	0	0	1	1	0	1	0	0	0	0	0	0	96	39.3	1.87
1841250	6.59484	67	2	1	0	1	3	2	2	0	0	0	0	0	0	0	1	0	0	0	0	114	39.3	8.35
1840721	12.4351	87	1	1	0	1	7	2	5	0	0	1	1	0	0	0	0	1	0	0	0	131	39.3	287.42
1840719	9.75537	92	2	2	0	1	1	1	4	0	0	1	1	0	0	0	0	0	0	0	0	102	39.3	18.96
1840649	4.0361	75	1	1	0	1	5	1	5	1	1	1	1	0	1	0	0	0	0	0	0	101	39.3	0.57
1840647	7.00244	83	2	1	0	1	3	1	5	1	0	0	0	0	1	0	0	0	0	0	0	117	39.3	9.16
1840632	5.70884	83	2	2	0	1	24	1	5	1	0	0	1	0	0	0	0	0	1	0	0	100	39.3	4.77
1840556	10.302	81	2	1	1	1	1	1	4	0	0	1	0	0	0	0	0	0	0	0	0	104	39.3	46.13
1840536	8.68618	72	1	1	0	1	24	1	3	1	0	0	0	0	0	0	0	0	0	0	0	164	39.3	0.82
1840498	8.00619	78	2	1	0	1	15	2	4	0	0	0	1	0	0	0	1	0	1	0	0	117	39.3	2.54
1840355	5.93624	66	2	1	1	1	240	2	2	0	0	0	0	0	0	0	0	0	0	0	0	136	39.3	1.34
1840344	9.91064	85	2	1	0	1	3	1	4	0	0	1	0	0	0	0	0	0	0	0	0	117	39.3	0.32
1840339	6.03689	78	1	1	0	1	1	1	3	0	0	0	0	0	0	0	0	0	0	0	0	108	39.3	11.70
1840131	7.92341	67	2	3	0	1	5	1	2	0	0	0	0	0	0	0	0	0	0	0	0	120	39.3	2.90
1840071	6.93002	75	2	1	0	1	3	2	3	1	0	1	0	0	0	0	0	0	0	0	0	107	39.3	0.84
1839861	6.01297	81	2	2	0	1	48	1	4	0	0	0	0	0	0	0	0	0	0	0	0	99	39.3	2.45
1839739	6.42351	86	2	1	0	1	4	1	4	0	0	0	0	0	0	0	0	0	0	0	0	91	39.3	12.11
1839237	8.69834	84	1	1	0	1	2	2	4	1	0	1	1	0	0	0	0	0	0	0	0	141	39.3	19.18
1839228	9.58238	80	2	3	1	1	7	2	6	1	0	1	1	0	1	0	0	0	1	0	0	138	39.3	53.81
1839226	6.77162	78	1	1	0	1	5	1	4	0	0	0	0	1	1	0	0	0	0	0	0	111	39.3	20.62
1839125	11.7876	75	2	2	0	1	384	2	5	1	0	1	0	1	0	0	0	0	0	1	0	115	39.2	0.84
1839002	7.41971	69	2	1	0	1	3	2	2	0	0	0	1	0	0	0	0	0	0	0	0	114	39.2	7.80
1838824	16.3068	91	2	2	0	1	72	2	4	0	0	1	1	0	0	0	0	0	0	0	0	118	39.2	10.48
1838823	6.5922	69	1	1	0	1	3	1	2	0	0	0	0	0	0	0	0	0	0	0	0	134	39.2	3.43
1838811	7.67788	82	2	1	0	1	72	2	5	1	0	1	1	0	1	0	1	0	0	0	0	132	39.2	1.98
1838733	7.58095	85	1	1	0	1	4	2	5	1	1	1	1	0	0	0	0	0	0	0	0	153	39.2	18.24
1838656	11.7867	81	1	3	0	1	12	1	5	1	0	1	1	0	1	0	0	0	0	0	0	114	39.2	286.11
1838405	13.988	87	2	1	0	1	72	2	5	1	1	1	0	0	0	0	0	0	0	0	0	130	39.2	0.39
1838215	6.66346	80	2	1	0	1	8	1	4	1	0	0	1	0	0	0	0	0	0	0	0	124	39.2	8.90
1838051	8.06568	68	2	2	0	1	24	1	2	0	0	0	0	0	0	0	0	0	0	0	0	105	39.2	1.60
1838039	11.9158	78	1	2	0	1	48	2	4	1	0	1	1	0	1	0	0	0	0	0	0	128	39.2	1.26
1838029	10.9676	85	1	1	0	1	24	2	5	1	0	1	1	0	1	0	0	0	0	0	0	131	39.2	2.01
1838007	5.95407	88	1	1	0	1	9	2	4	0	0	1	0	0	0	0	0	0	0	0	0	122	39.2	58.11
1837964	11.8881	70	2	2	0	1	24	2	3	0	0	0	0	0	0	0	0	0	0	0	0	99	39.2	7.21
1837949	4.92733	80	1	1	0	1	4	1	4	0	0	0	0	0	0	0	0	0	0	0	0	133	39.2	4.74
1837938	6.72465	74	2	1	0	2	3	1	3	0	0	1	1	0	0	0	0	0	0	0	0	106	39.2	18.61
1837713	11.5154	76	2	2	0	1	3	1	5	1	1	0	0	0	1	0	0	0	0	0	0	143	39.2	18.99
1837705	16.5672	76	2	1	0	1	7	2	4	1	1	1	1	0	0	0	0	0	0	0	0	145	39.2	3.61
1837531	6.40821	78	2	2	0	1	7	2	3	0	0	0	0	0	0	0	0	0	0	0	0	120	39.2	10.79
1837480	6.22494	81	1	1	0	1	240	2	4	0	0	1	1	0	0	0	0	0	0	0	0	129	39.2	0.85
1836997	4.53925	84	2	2	0	1	3	1	5	0	0	0	1	0	1	0	0	0	0	0	0	98	39.2	13.87
1836986	7.00794	72	2	1	0	1	14	1	5	1	1	1	0	0	1	0	0	0	0	0	0	113	39.2	2.24
1836971	5.7809	84	2	1	0	1	8	1	4	0	0	0	0	0	0	0	0	0	0	0	0	127	39.1	0.80
1836942	6.95025	82	2	1	0	1	8	1	7	0	1	0	0	0	1	0	0	1	0	0	0	87	39.1	1.46
1836907	6.77655	66	2	1	0	1	10	2	3	1	0	0	0	0	1	0	0	0	0	0	0	134	39.1	5.39
1836734	11.3273	88	2	2	0	1	5	1	5	1	0	1	1	0	0	0	1	1	0	0	0	92	39.1	8.68
1836714	6.87844	82	2	2	0	1	12	1	4	1	0	1	1	0	0	0	0	0	0	0	0	108	39.1	8.65
1836555	6.92155	74	2	1	0	1	24	1	4	0	0	0	0	0	0	1	0	0	0	0	0	97	39.1	0.92
1836365	9.88804	81	1	1	0	1	4320	1	5	1	1	0	0	0	0	0	0	0	0	0	0	122	39.1	1.04
1836341	11.9036	87	2	1	0	1	1	2	6	1	0	1	1	0	0	0	0	1	0	0	0	123	39.1	34.91
1836312	6.02961	66	2	2	0	1	48	2	3	1	0	1	1	0	1	0	0	0	0	0	0	139	39.1	0.64
1836259	15.683	73	1	1	0	1	5	1	5	1	0	0	0	0	1	0	0	0	1	0	0	142	39.1	18.11
1836177	4.33525	72	1	1	0	1	5	1	3	0	0	1	0	0	0	0	0	0	0	0	0	109	39.1	3.05
1836143	5.81514	85	1	1	1	1	6	1	8	1	0	0	0	0	1	1	0	1	1	0	0	119	39.1	20.65
1836138	10.4344	69	2	1	0	1	5	1	3	1	1	0	0	0	0	0	0	0	0	0	0	95	39.1	7.48
1835890	9.04588	78	2	2	0	1	96	2	3	1	0	1	0	0	0	0	0	0	0	0	0		39.1	1.74
1835534	8.71836	76	2	1	0	2	4	1	3	1	0	1	0	0	0	0	0	0	0	0	0	110	39.1	17.41
1835367	5.55927	80	2	1	0	1	3	1	5	1	0	0	1	0	0	0	1	0	0	1	0	123	39.1	10.35
1835302	15.9697	87	1	1	0	1	6	1	4	0	0	1	1	0	0	0	1	0	0	0	0	115	39.0	8.52
1835127	9.41441	85	2	1	0	1	5	1	6	0	0	1	1	1	0	1	0	0	0	0	0	93	39.0	16.30
1834993	6.70708	83	1	1	0	1	7	2	4	1	0	1	1	0	0	0	0	0	0	0	0	135	39.0	40.39
1834960	6.74742	75	2	1	0	1	2	2	5	1	1	0	1	0	1	0	1	0	0	0	0	48	39.0	2.62
1834620	6.29801	77	2	1	0	1	24	2	3	1	0	0	0	0	0	0	0	0	0	0	0	103	39.0	6.47
1834566	9.72324	90	2	1	0	1	240	2	4	0	0	0	0	0	0	0	0	0	0	0	0	102	39.0	0.39
1834442	9.93791	76	2	2	0	1	4	1	4	1	1	0	1	0	0	0	0	0	0	0	0	91	39.0	2.21
1834226	5.79125	89	1	1	0	1	4	2	4	1	0	0	1	0	0	0	0	0	0	0	0	131	39.0	14.42
1834158	9.75575	90	1	1	0	1	240	2	6	1	1	1	1	0	1	0	0	0	0	0	0	135	39.0	6.59
1834141	18.5006	84	2	1	0	1	720	1	4	0	0	1	1	0	0	0	0	0	0	0	0	114	39.0	16.50
1834105	9.92946	85	1	1	0	1	3	1	5	0	0	1	1	0	0	0	0	0	0	0	0	130	39.0	4.34
1834104	6.05003	80	2	1	0	1	3	1	5	0	1	0	0	0	0	0	0	0	0	0	0		39.0	1.28
1834039	6.72713	80	1	1	0	1	5	1	4	1	0	0	0	0	0	0	0	0	0	0	0	105	39.0	6.62
1833985	12.9603	69	1	2	0	1	72	1	3	1	0	1	1	0	1	0	0	0	0	0	0	136	39.0	1.53
1833841	5.94105	75	2	1	0	1	24	2	4	0	0	0	0	0	1	0	0	0	0	0	0	111	39.0	0.99
1833828	6.89744	68	2	3	0	2	3	1	3	0	0	0	1	0	0	0	0	0	0	0	0	113	39.0	7.58
1833782	13.7954	67	1	2	0	1	24	1	3	1	0	1	1	0	1	0	0	0	0	0	0	167	39.0	2.56
1833698	5.99078	79	2	2	0	1	48	1	4	1	1	0	0	0	0	0	0	0	0	0	0	109	39.0	4.73
1833498	6.52961	83	1	1	0	1	4	1	4	0	0	0	0	0	0	0	0	0	0	0	0	109	39.0	18.18
1833444	8.9761	72	1	1	0	1	4	1	5	1	0	0	0	0	1	0	0	0	0	0	0	114	39.0	4.43
1833183	15.2166	83	2	1	0	1	3	1	6	1	1	1	0	0	1	0	0	0	0	0	0	132	39.0	8.87
1833177	14.549	84	2	1	0	1	6	1	4	0	0	0	0	0	0	0	0	0	0	0	0	117	39.0	1.69
1832964	10.7134	72	1	1	0	1	24	1	3	1	0	0	0	0	0	0	0	0	0	0	0	131	39.0	7.22
1832921	17.3789	82	2	3	0	1	3	1	6	1	1	1	0	0	1	0	0	0	0	0	0	106	39.0	11.35
1832908	4.75971	82	2	1	0	1	2	2	4	0	0	0	0	0	0	0	0	0	0	0	0	125	39.0	6.04
1832892	8.07854	83	1	1	0	1	7	1	5	1	0	1	0	0	1	0	0	0	0	0	0	107	39.0	12.02
1832886	3.84507	74	2	1	0	1	48	1	3	1	0	0	0	0	0	0	0	0	0	0	0	95	38.9	1.88
1832884	9.55301	73	2	2	0	3	2	2	3	1	0	1	0	0	0	0	0	0	0	0	0	129	38.9	3.57
1832778	6.15302	77	2	1	1	1	24	2	4	0	1	0	0	0	0	0	0	0	0	0	0	126	38.9	0.63
1832693	7.38106	70	2	1	0	1	48	1	3	0	0	0	0	0	0	0	0	0	0	0	0	104	38.9	7.80
1832683	9.11123	68	2	2	0	1	168	2	5	0	1	0	0	0	1	0	0	0	0	0	0	134	38.9	0.47
1832675	10.7026	70	2	1	0	1	19	2	4	0	0	0	0	0	1	0	1	0	0	0	0	115	38.9	5.95
1832668	15.2082	80	2	1	0	1	3	1	5	1	0	1	1	0	1	0	0	0	0	0	0	104	38.9	1.28
1832658	4.7766	72	2	2	0	1	5	1	4	0	1	0	0	0	0	0	0	0	0	0	0	104	38.9	7.24
1832568	5.56399	80	2	1	0	1	3	1	5	1	1	1	0	0	0	0	0	0	0	0	0	121	38.9	3.80
1832273	10.8908	99	1	1	0	1	4	1	7	1	0	1	1	0	1	1	0	0	1	0	0	132	38.9	31.73
1832262	7.0842	79	1	1	0	1	6	1	5	1	1	0	0	0	1	0	0	0	0	0	0	105	38.9	5.57
1832202	11.8427	90	1	1	0	1	2	1	6	0	0	1	1	0	1	0	0	0	0	0	0	131	38.9	7.45
1831996	18.1377	83	2	3	0	1	48	1	4	0	0	1	1	0	0	0	0	0	0	0	0	113	38.9	0.87
1831985	5.89203	84	2	2	0	1	24	1	4	1	0	1	0	0	0	0	0	0	0	0	0	131	38.9	2.74
1831899	26.9835	91	2	2	0	1	7	1	4	1	0	1	1	0	0	0	0	0	0	0	0	80	38.8	13.53
1831688	6.92906	81	2	1	0	1	6	2	4	0	0	0	0	0	0	0	0	0	0	0	0	122	38.8	1.55
1831473	9.90146	81	2	2	0	1	3	2	5	0	0	0	0	0	0	0	0	0	1	0	0	128	38.8	4.39
1831425	5.91735	72	2	2	0	1	24	2	3	1	0	1	1	0	0	0	0	0	0	0	0	140	38.8	0.49
1831383	9.72015	87	2	3	0	1	24	2	6	1	1	1	1	0	1	0	0	0	0	0	0	128	38.8	26.22
1831334	8.66234	82	2	1	0	1	2	2	4	0	0	1	0	0	0	0	0	0	0	0	0	109	38.8	5.20
1831279	15.7047	76	2	1	0	1	9	1	5	1	1	0	1	0	0	0	0	0	0	0	0	79	38.8	6.25
1831124	7.16154	82	2	1	1	1	2	1	5	0	0	1	0	0	0	0	0	0	1	0	0	104	38.8	42.52
1830786	5.82572	78	1	1	0	1	48	1	5	1	1	1	0	0	1	0	0	0	0	0	0		38.8	1.90
1830764	9.78208	87	1	3	0	1	2	3	4	0	0	0	1	0	0	0	0	0	0	0	0	80	38.8	1.86
1830756	5.76207	77	1	1	0	1	4	2	6	1	1	1	0	0	0	0	0	0	0	1	0	109	38.8	18.37
1830755	10.5977	78	2	2	0	1	12	1	3	0	0	1	0	0	0	0	0	0	0	0	0	92	38.8	26.41
1830664	7.06597	74	2	2	0	1	312	1	4	1	1	0	0	0	0	0	0	0	0	0	0	113	38.8	1.52
1830546	10.1302	70	2	3	0	1	24	1	4	1	1	0	0	0	0	0	0	0	0	0	0	99	38.8	10.38
1830407	10.7885	83	1	1	0	1	24	2	5	1	0	1	0	0	1	0	0	0	0	0	0	138	38.8	1.04
1830240	5.52726	78	1	3	0	1	7	2	5	0	0	0	0	0	1	0	1	0	1	0	0	145	38.8	10.08
1830217	9.69332	82	2	1	0	1	1	1	5	1	1	0	0	0	0	0	1	0	0	0	0	99	38.8	5.84
1830199	11.8227	78	2	1	0	1	3	1	3	1	0	0	0	0	0	0	0	0	0	0	0	86	38.8	3.61
1829785	15.7496	80	1	1	0	1	336	2	4	1	0	1	1	0	0	0	0	0	0	0	0	160	38.8	0.95
1829718	4.04419	82	2	1	0	1	96	2	5	0	0	0	0	0	0	0	0	1	0	0	0	114	38.8	0.66
1829703	5.61251	81	1	1	0	1	6	2	4	1	0	0	0	0	0	0	0	0	0	0	0	124	38.8	5.67
1829563	7.10213	81	2	1	0	1	6	1	5	0	0	1	1	0	0	0	0	0	0	0	0	98	38.8	6.57
1829534	7.95947	76	2	1	0	1	48	1	4	1	0	1	1	0	0	0	0	1	0	0	0	117	38.8	0.93
1829392	16.0122	71	1	2	0	2	15	1	4	0	0	0	0	0	1	0	1	0	0	0	0	115	38.8	4.73
1829385	7.99968	80	2	1	0	1	7	1	4	0	0	1	1	0	0	0	0	0	0	0	0	113	38.8	13.74
1829187	11.0414	81	2	1	0	1	24	1	4	0	0	1	1	0	0	0	0	0	0	0	0	116	38.8	9.06
1829096	6.71807	89	2	1	0	1	360	1	5	1	0	1	0	0	1	0	0	0	0	0	0	140	38.7	23.04
1828928	4.97213	86	1	2	0	1	24	1	6	1	0	0	0	0	1	0	0	0	0	0	0	151	38.7	2.23
1828865	6.90694	68	2	3	0	1	4	1	2	0	0	0	0	0	0	0	1	0	0	0	0	110	38.7	3.42
1828737	5.97084	69	1	2	0	1	264	1	2	0	0	0	1	0	0	0	0	0	0	0	0	123	38.7
1828613	9.20282	79	2	1	0	1	24	2	3	1	0	1	0	0	0	0	0	0	0	0	0	120	38.7	6.06
1828487	7.75838	91	2	1	0	1	3	1	5	1	0	1	0	0	0	0	0	0	1	0	0	99	38.7	21.58
1828480	8.10081	78	2	1	0	1	5	2	4	0	0	1	1	0	1	0	0	0	0	0	0	120	38.7	23.46
1828306	6.77352	76	1	1	0	1	3	2	3	0	0	0	0	0	0	0	0	0	0	0	0	134	38.7	0.56
1828194	19.8742	74	2	2	0	2	5	2	5	0	0	1	1	0	1	0	0	0	1	0	0	120	38.7	9.66
1828069	5.15697	90	2	3	0	1	24	1	4	0	0	1	1	0	0	0	0	0	0	0	0	120	38.7	25.16
1827981	6.34987	89	1	1	0	1	8	1	6	0	0	1	0	0	1	1	0	0	0	0	0	124	38.7	22.24
1827825	15.8691	85	2	3	0	1	48	1	5	0	0	1	1	0	1	0	1	0	0	0	0	84	38.7	2.83
1827790	7.62672	78	2	1	0	1	3	1	4	1	0	1	0	0	1	0	0	0	0	0	0	98	38.7	12.80
1827779	5.23775	92	1	1	0	1	7	1	4	0	0	1	0	0	0	0	0	0	0	0	0	113	38.7	15.62
1827755	5.6249	80	1	1	0	1	5	1	4	0	0	0	0	0	0	0	0	0	0	0	0	138	38.7	1.95
1827737	10.2687	85	2	1	0	1	24	2	4	0	0	1	0	0	0	0	0	0	0	0	0	108	38.7	3.56
1827706	12.2055	71	2	2	0	1	96	1	4	0	1	1	1	0	0	0	1	0	0	0	0	102	38.7	1.72
1827357	7.97573	89	1	1	0	1	24	1	5	0	0	0	0	0	1	0	0	0	0	0	0	108	38.7	2.60
1827327	9.88858	79	2	1	0	1	4	1	4	1	0	0	0	0	1	0	0	0	0	0	0	115	38.7	1.81
1827270	4.99187	72	1	1	0	1	48	2	4	1	0	1	1	0	0	0	0	1	0	0	0	138	38.7	1.21
1827207	5.00303	81	2	1	0	1	1	1	5	1	0	0	0	0	0	0	0	0	1	0	0	115	38.7	20.43
1827058	9.97698	81	2	1	0	1	2	1	5	0	0	1	0	0	0	0	0	1	0	0	0	118	38.7	9.32
1826964	11.9576	81	1	3	0	1	5	1	4	1	0	1	0	0	0	0	0	0	0	0	0	115	38.7	9.46
1826934	8.8127	72	2	1	0	1	5	1	3	0	0	1	0	0	0	0	0	0	0	0	0	100	38.7	4.70
1826863	9.80394	83	2	2	0	1	9	1	5	0	0	0	0	0	1	0	0	0	0	0	0	95	38.7	6.63
1826846	6.66719	75	2	2	0	1	72	2	4	1	0	1	1	0	1	0	0	0	0	0	0	121	38.6	1.46
1826546	6.88583	74	2	2	0	1	144	2	4	0	1	0	0	0	0	0	0	0	0	0	0	107	38.6	0.44
1826542	7.81829	74	1	2	0	1	6	2	4	0	0	0	1	0	0	0	0	0	1	0	0	142	38.6	5.72
1826449	5.09677	67	2	2	0	1	120	2	3	0	1	0	0	0	0	0	0	0	0	0	0	129	38.6	0.77
1826373	22.6756	72	1	1	0	1	48	2	4	0	1	0	1	0	0	0	0	0	0	0	0	137	38.6	0.34
1826319	5.9577	72	1	1	1	1	192	2	4	0	0	0	0	0	0	0	0	0	1	0	0	131	38.6	0.91
1826155	11.4398	67	2	2	0	1	3	1	4	0	1	0	0	0	1	0	0	0	0	0	0	106	38.6	13.20
1826050	9.57706	80	2	3	0	1	24	1	6	0	0	1	0	0	1	0	0	1	0	0	0	125	38.6	3.29
1826025	6.56128	84	2	3	0	1	2	1	5	1	0	0	0	0	1	0	1	0	0	0	0	103	38.6	11.99
1825984	6.38928	80	2	3	0	1	1	1	4	0	0	1	0	0	0	0	0	0	0	0	0	102	38.6	3.02
1825927	6.67885	75	2	2	0	2	4	1	3	0	0	0	0	0	0	0	0	0	0	0	0	114	38.6	28.64
1825904	4.68086	79	1	3	0	2	192	1	4	1	0	1	0	0	0	0	0	0	0	1	0	143	38.6	1.46
1825674	7.00788	83	2	2	0	1	168	1	5	1	0	1	0	0	0	0	0	0	0	0	0	135	38.6	2.12
1825588	7.6297	77	1	2	0	1	48	1	3	0	0	0	0	0	0	0	0	0	0	0	0	133	38.6	2.30
1825574	7.61586	72	2	1	0	1	7	2	4	1	0	1	0	0	1	0	0	0	0	0	0	109	38.6	11.36
1825512	7.51965	79	2	2	0	1	4	1	4	0	0	1	1	0	1	0	0	0	0	0	0	107	38.6	3.10
1825474	6.95703	89	2	3	0	1	8	1	7	1	0	1	1	0	1	0	0	0	1	0	0	108	38.6	9.97
1825342	4.44501	70	1	2	0	1	8	1	3	1	0	0	1	0	0	0	0	0	0	0	0	120	38.6	25.06
1825261	5.01267	88	1	1	0	1	24	2	5	0	0	0	0	0	1	0	0	0	0	0	0	99	38.5	1.11
1825164	6.77389	80	2	1	0	1	1	1	4	0	0	0	0	0	0	0	0	0	0	0	0	119	38.5	19.55
1825147	8.75311	71	2	3	0	1	2	2	5	0	1	1	0	0	0	0	0	0	0	1	0	92	38.5	9.06
1825136	7.70238	68	2	3	0	1	10	2	2	0	0	1	0	0	0	0	0	0	0	0	0	122	38.5	35.87
1825127	8.48368	68	1	1	0	1	14	1	3	1	0	0	0	0	1	0	0	0	0	0	0	122	38.5	2.70
1824905	4.68821	68	2	2	0	1	3	2	2	0	0	0	0	0	0	0	0	0	0	0	0	115	38.5	4.10
1824896	5.69353	70	2	1	0	1	3	1	3	0	0	0	0	0	0	0	0	0	0	0	0	112	38.5	7.71
1824698	6.89784	86	1	3	0	1	24	1	4	0	0	1	1	0	0	0	0	0	0	0	0	88	38.5	3.60
1824623	6.15648	88	2	3	0	1	3	1	4	0	0	0	0	0	0	0	0	0	0	0	0	108	38.5	11.13
1824544	4.9081	83	2	1	0	1	6	1	5	1	0	0	0	0	1	0	0	0	0	0	0	112	38.4	8.99
1824502	6.39897	73	2	3	0	1	2	1	3	1	0	0	0	0	0	0	0	0	0	0	0	101	38.4	2.20
1824475	4.54561	80	2	1	0	1	1	1	4	0	0	0	0	0	0	0	0	0	0	0	0	108	38.4	9.50
1824474	11.4283	81	1	1	0	1	6	1	5	1	0	1	1	0	1	0	0	0	0	0	0	135	38.4	2.27
1824462	9.11922	70	1	1	0	1	6	2	6	1	1	1	0	0	1	0	0	0	0	0	0	147	38.4	18.30
1824432	8.10972	81	2	1	1	1	19	2	5	1	1	1	0	0	0	0	0	0	0	0	0	120	38.4	0.32
1824229	5.52687	83	2	1	0	1	6	2	4	0	0	0	0	0	0	0	0	0	0	0	0	126	38.4	12.59
1824223	4.74969	85	1	1	1	1	96	2	5	1	0	1	0	0	1	0	0	0	0	0	0	87	38.4	1.15
1824060	5.72704	81	2	1	0	1	2	1	5	1	0	0	0	0	0	0	0	0	0	0	0	118	38.4	3.67
1824057	5.32721	71	1	2	0	1	168	1	3	0	0	0	0	0	0	0	0	0	0	0	0	117	38.4	2.72
1824011	6.58067	78	2	1	0	1	2	1	4	0	1	0	0	0	0	0	0	0	0	0	0	120	38.4	12.41
1823940	6.88072	89	2	1	0	1	18	1	5	1	1	1	0	0	0	0	0	0	0	0	0	89	38.4	2.14
1823825	5.84955	81	2	1	0	1	72	1	5	1	1	0	0	0	0	0	0	0	0	0	0	117	38.4	1.58
1823692	5.77568	90	1	2	0	1	9	1	4	1	0	0	0	0	0	0	0	0	0	0	0	112	38.4	6.43
1823662	4.72494	75	2	1	0	1	5	1	3	0	0	0	0	0	0	0	0	0	0	0	0	124	38.4	1.71
1823527	8.7884	86	1	1	0	1	3	1	6	1	1	0	0	0	1	0	0	0	0	0	0	95	38.3	3.08
1823495	10.025	89	2	1	0	1	7	1	7	1	1	1	0	0	1	0	0	0	0	0	1	109	38.3	10.05
1823458	8.73209	94	1	1	0	1	3	1	4	0	0	0	0	0	0	0	0	0	0	0	0	104	38.3	11.77
1823422	6.9065	82	2	1	0	1	12	1	5	1	1	1	0	0	0	0	0	0	0	0	0	121	38.3	21.04
1823359	4.80402	78	2	3	0	1	24	2	3	0	0	0	0	0	0	0	0	0	0	0	0	115	38.3	0.84
1822946	7.961	68	2	1	0	1	24	1	3	0	1	1	0	0	0	0	0	0	0	0	0	96	38.3	1.07
1822945	11.6509	70	1	1	0	1	2	1	3	0	0	0	1	0	0	0	0	0	0	0	0	146	38.3	7.96
1822802	4.58954	78	2	1	0	1	2	2	3	0	0	0	1	0	0	0	0	0	0	0	0	109	38.3	2.95
1822761	7.9659	78	2	2	0	1	4	2	3	1	0	1	1	0	0	0	0	0	0	0	0	113	38.3	11.72
1822704	9.95899	74	2	2	0	1	72	2	5	0	1	1	0	0	1	0	0	0	0	0	0	118	38.3	0.46
1822545	11.7432	86	2	1	0	1	72	2	4	0	0	1	1	0	0	0	0	0	0	0	0	126	38.3	1.01
1822085	9.17659	82	2	2	0	1	240	1	4	1	0	1	0	0	0	0	0	0	0	0	0	117	38.3	4.00
1822039	4.81027	85	1	2	0	1	2	2	6	0	0	1	1	0	1	0	0	0	0	0	0	106	38.3	51.92
1821646	5.82447	80	1	1	0	1	672	2	5	0	0	1	0	0	1	0	0	0	0	0	0	134	38.3	1.06
1821639	16.3265	86	1	3	0	1	12	1	4	1	0	1	1	0	0	0	0	0	0	0	0	95	38.3	1.18
1821586	4.94617	79	2	2	0	1	4	2	3	0	0	0	0	0	0	0	0	0	0	0	0	123	38.3	3.99
1821389	7.12905	82	2	1	0	1	9	2	4	0	0	1	0	0	0	0	0	0	0	0	0	110	38.3	17.71
1821370	6.95351	89	2	1	0	1	24	2	4	0	0	0	1	0	0	0	1	0	0	0	0	96	38.3	9.98
1821226	7.81896	84	1	1	0	1	96	1	6	1	1	0	0	0	1	0	0	0	0	0	0	106	38.3	2.01
1821210	8.03801	84	2	1	0	1	72	1	5	1	1	0	0	0	0	0	0	0	0	0	0	130	38.3	1.72
1821094	7.14649	66	1	2	0	1	48	1	2	0	0	0	0	0	0	0	1	0	0	0	0	127	38.3	1.97
1821037	10.6632	73	2	1	0	1	24	1	4	0	0	0	0	0	1	0	0	0	0	0	0	103	38.3	2.54
1821032	15.9977	88	1	1	1	1	24	1	5	1	1	1	1	0	0	0	0	0	0	0	0	117	38.2	2.09
1820937	6.31097	77	2	1	0	1	2	1	5	1	1	1	0	0	1	0	0	0	0	0	0	115	38.2	36.87
1820899	6.56089	76	2	1	0	1	24	1	3	1	0	0	1	0	0	0	0	0	0	0	0	121	38.2	0.50
1820840	9.95392	79	2	1	0	1	8	1	3	0	0	1	0	0	0	0	0	0	0	0	0	105	38.2	0.43
1820808	5.75373	82	2	1	0	1	6	1	4	0	0	0	0	0	0	0	0	0	0	0	0	122	38.2	9.23
1820646	5.52976	81	1	1	0	1	3	1	4	0	0	1	0	0	0	0	0	0	0	0	0	124	38.2	20.68
1820597	10.8061	76	2	2	0	1	36	2	5	1	1	0	0	0	1	0	0	0	0	0	0	106	38.2	1.06
1820506	6.41808	89	2	1	0	1	12	1	4	1	0	1	0	0	0	0	0	0	0	0	0	85	38.2	31.74
1820494	9.17049	89	1	2	0	1	24	2	4	0	0	1	0	0	0	0	0	0	0	0	0	129	38.2	0.33
1820485	13.0094	84	1	1	0	1	312	1	7	0	0	0	0	0	1	0	0	1	1	0	0	122	38.2	2.18
1820241	5.88887	71	2	2	0	1	96	1	3	0	0	1	1	0	0	0	0	0	0	0	0	106	38.2	1.65
1820184	6.9791	80	2	3	0	1	96	1	5	1	0	1	0	0	1	0	0	0	0	0	0	63	38.2	4.98
1820078	5.88838	78	2	1	0	1	4	1	3	0	0	0	0	0	0	0	0	0	0	0	0	88	38.2	4.77
1820025	9.01175	88	1	1	0	1	3	2	4	0	0	0	1	0	0	0	0	0	0	0	0	99	38.1	15.38
1819862	7.81948	74	2	1	0	1	8	1	3	0	0	0	0	0	0	0	1	0	0	0	0	107	38.1	6.83
1819858	9.97406	79	2	2	0	1	8	1	3	1	0	0	0	0	0	0	0	0	0	0	0	123	38.1	1.25
1819821	9.49243	82	2	1	0	1	4	1	7	1	1	1	1	0	1	1	0	0	0	0	0	110	38.1	16.17
1819774	8.79205	95	2	3	0	1	144	1	5	0	0	0	0	0	1	0	0	0	0	0	0	71	38.1	1.73
1819743	6.96237	66	1	3	0	1	504	2	2	0	0	0	0	0	0	0	0	0	0	0	0	152	38.1	0.54
1819679	7.33369	88	2	1	0	1	12	2	4	0	0	1	0	0	0	0	1	0	0	0	0	115	38.1	14.07
1819548	6.67777	80	2	3	0	1	24	2	5	1	0	0	0	0	1	0	0	0	0	0	0	124	38.1	1.30
1819544	6.68299	78	2	3	0	1	24	1	3	1	0	1	0	0	0	0	0	0	0	0	0	116	38.1	1.82
1819522	23.9206	76	2	1	1	1	312	2	4	1	1	0	1	0	0	0	0	0	0	0	0	127	38.1	4.66
1819418	10.8142	81	2	1	0	1	312	2	4	1	0	1	1	0	0	0	0	0	0	0	0	117	38.1	0.22
1819401	6.07558	77	2	2	0	1	10	1	3	1	0	0	0	0	0	0	0	0	0	0	0	119	38.1	1.68
1819210	8.56098	94	2	3	0	1	3	1	5	1	0	1	1	0	1	0	0	0	0	0	0	103	38.1	19.29
1819157	10.7003	71	1	1	0	1	3	1	7	0	1	1	1	0	1	0	0	0	1	0	0	112	38.1	21.15
1818831	5.88113	81	2	1	0	1	24	1	4	1	0	1	0	0	0	0	1	0	0	0	0	102	38.1	2.37
1818819	4.99705	68	2	3	0	1	9	1	2	0	0	1	0	0	0	0	0	0	0	0	0	100	38.1	12.69
1818813	7.74426	84	2	2	0	1	3	2	4	0	0	0	0	0	0	0	0	0	0	0	0	109	38.1	1.15
1818579	5.54765	83	2	2	0	1	4	1	6	1	0	1	0	0	1	0	0	0	0	0	0	118	38.1	2.11
1818503	7.03051	68	2	2	0	1	72	1	3	0	1	0	0	0	0	0	0	0	0	0	0	120	38.1	4.31
1818451	4.8973	78	1	1	0	1	24	1	3	1	0	1	1	0	0	0	0	0	0	0	0	114	38.1	1.89
1818257	4.30736	80	2	2	0	1	336	2	4	0	0	0	1	0	0	0	0	0	0	0	0	123	38.1
1818231	6.98089	76	1	2	0	1	5	1	3	0	0	0	0	0	0	0	0	0	0	0	0	117	38.1	3.97
1818139	12.7185	80	2	2	0	1	96	1	4	0	0	1	0	0	0	0	1	0	0	0	0	97	38.1	3.52
1817812	4.8363	82	2	1	0	1	600	2	4	1	0	0	0	0	0	0	0	0	0	0	0	109	38.1	0.90
1817806	7.94495	81	2	1	0	1	2	1	5	0	1	1	0	0	0	0	0	0	0	0	0	106	38.1	7.90
1817633	8.47657	75	1	2	0	1	4	2	4	0	0	0	1	0	1	0	0	0	0	0	0	127	38.0	158.43
1817518	8.37803	77	2	1	0	1	5	2	3	0	0	1	1	0	0	0	0	0	0	0	0	90	38.0	29.16
1817510	7.75694	82	2	1	0	1	3	1	4	1	0	0	0	0	0	0	0	0	0	0	0	124	38.0	6.24
1817502	6.80317	72	2	1	0	1	3	1	3	1	0	0	0	0	0	0	0	0	0	0	0	132	38.0	17.51
1817478	7.879	80	2	1	0	1	48	2	6	0	0	1	0	0	1	0	0	1	0	0	0	147	38.0	3.84
1817313	4.90256	78	2	1	0	1	72	2	3	0	0	0	1	0	0	0	0	0	0	0	0	109	38.0	0.80
1817306	5.75568	68	1	1	0	1	5	2	2	0	0	0	0	0	0	0	0	0	0	0	0	127	38.0	22.13
1817202	12.0917	68	2	2	0	1	216	2	4	1	1	0	0	0	1	0	0	0	0	0	0	114	38.0	0.43
1817130	5.94595	89	2	1	1	1	24	1	5	0	0	1	0	0	0	0	0	0	1	0	0	91	38.0	2.35
1817063	9.2175	83	2	1	0	1	3	1	5	1	1	1	1	0	0	0	1	0	0	0	0	93	38.0	6.17
1817025	7.71784	68	2	3	0	1	1	1	3	0	1	1	0	0	0	0	0	0	0	0	0	122	38.0	27.04
1816902	4.24587	76	2	3	0	1	24	2	3	1	0	1	0	0	0	0	0	0	0	0	0	132	38.0	1.89
1816841	5.82225	69	2	2	0	1	2	1	4	0	1	1	0	0	1	0	0	0	0	0	0	107	38.0	2.72
1816807	6.67304	66	1	3	0	1	2	3	2	0	0	1	0	0	0	0	0	0	0	0	0	138	38.0	3.89
1816795	9.63183	81	1	1	0	1	4	1	6	1	1	0	0	0	0	0	0	0	0	0	1	84	38.0	3.18
1816392	11.4814	72	2	2	0	1	4	2	4	0	1	0	1	0	0	0	0	0	0	0	0	137	38.0	2.65
1816391	5.8808	75	2	1	0	1	1	1	3	0	0	0	0	0	0	0	0	0	0	0	0	123	38.0	12.32
1816289	7.95229	72	2	1	0	1	2	1	4	1	1	0	0	0	0	0	0	0	0	0	0	96	38.0	5.45
1815833	6.9817	72	2	2	0	1	120	1	3	0	0	0	0	0	0	0	0	0	0	0	0	106	38.0	7.77
1815415	8.83022	81	1	1	0	2	2	1	5	0	1	0	1	0	0	0	0	0	0	0	0	124	38.0	25.71
1815407	7.94749	91	2	1	0	1	24	1	4	1	0	1	0	0	0	0	0	0	0	0	0	118	37.9	8.60
1815367	5.80721	82	2	1	0	1	10	2	5	1	0	0	1	0	0	0	0	1	0	0	0	100	37.9	3.21
1815348	17.4757	81	1	1	0	1	408	2	8	1	0	1	1	0	1	1	0	0	1	0	0	97	37.9	25.10
1814842	4.47399	84	2	2	0	1	4	1	5	0	0	0	0	0	1	0	0	0	0	0	0	98	37.9	7.11
1814760	4.96578	81	1	2	0	1	48	1	4	0	0	0	0	0	0	0	0	0	0	0	0	103	37.9	3.28
1814439	6.07039	71	2	1	0	1	168	2	3	0	0	1	1	0	0	0	0	0	0	0	0	130	37.9	1.28
1814107	6.02531	72	1	3	0	1	48	2	5	0	1	0	0	0	1	0	0	0	0	0	0	136	37.9	1.33
1813971	7.76403	91	2	2	0	1	288	2	4	0	0	1	1	0	0	0	0	0	0	0	0	113	37.9	1.59
1813901	8.10944	74	2	2	0	1	24	1	3	0	0	1	1	0	0	0	0	0	0	0	0	127	37.9	1.74
1813897	9.58456	76	2	2	0	1	24	1	4	0	1	0	0	0	0	0	0	0	0	0	0	114	37.9	0.41
1813891	7.70361	79	2	1	0	1	8	1	4	0	0	0	1	1	0	0	0	0	0	0	0	113	37.9	7.98
1813803	6.11057	68	2	2	0	1	168	1	4	1	0	0	0	0	1	0	0	0	0	0	0	101	37.9	4.36
1813726	14.8163	79	2	2	0	1	5	1	3	1	0	1	1	0	0	0	0	0	0	0	0	132	37.9	13.24
1813540	6.9259	69	2	3	0	1	96	2	3	0	0	0	0	0	0	1	0	0	0	0	0	115	37.9	0.43
1813419	4.48091	92	2	1	1	1	10	1	4	0	0	0	0	0	0	0	1	0	0	0	0	98	37.9	9.65
1813365	8.71273	85	1	2	0	1	5	1	5	0	1	1	1	0	0	0	0	0	0	0	0	127	37.9	6.37
1813354	9.85166	87	2	1	0	1	3	1	5	1	0	1	0	0	1	0	0	0	0	0	0	126	37.9	22.93
1813340	7.16542	79	1	2	0	1	48	2	4	0	1	0	1	0	0	0	0	0	0	0	0	130	37.9	2.57
1813321	6.83608	87	2	1	0	1	3	1	5	1	0	1	0	0	0	0	0	1	0	0	0	115	37.9	4.22
1813266	9.02389	87	1	3	0	1	4	1	4	0	0	0	1	0	0	0	0	0	0	0	0	128	37.9	6.69
1813201	4.89604	87	1	1	0	1	1	1	5	1	0	0	0	0	1	0	0	0	0	0	0	98	37.8	35.72
1813111	12.73	83	2	1	0	1	3	2	6	1	1	1	0	0	1	0	0	0	0	0	0	114	37.8	18.37
1812928	8.36461	79	2	1	0	1	2	2	4	1	0	0	0	0	0	0	0	1	0	0	0	109	37.8	7.71
1812920	5.93351	75	2	2	0	1	24	2	4	0	0	0	0	0	0	0	0	0	1	0	0	81	37.8	0.61
1812867	10.2338	85	2	2	0	1	2	1	6	0	0	1	0	0	1	0	0	1	0	0	0	94	37.8	15.92
1812866	7.88616	80	2	1	0	1	2	1	5	1	1	0	0	0	0	0	0	0	0	0	0	82	37.8	2.04
1812698	6.86667	79	2	3	0	1	480	2	5	1	1	1	0	0	1	0	0	0	0	0	0	120	37.8	0.43
1812688	14.0086	78	2	2	0	1	600	2	3	0	0	1	1	0	0	0	0	0	0	0	0	129	37.8	0.44
1812496	6.95439	66	2	2	0	1	48	1	2	0	0	1	0	0	0	0	0	0	0	0	0	109	37.8	0.68
1812040	6.8259	94	2	3	0	1	12	1	5	0	0	1	0	0	1	0	0	0	0	0	0	101	37.8	9.82
1812010	3.91324	79	2	3	0	1	24	1	3	0	0	1	1	0	0	0	0	0	0	0	0	112	37.8	1.94
1811685	4.51341	84	2	1	0	1	8	2	4	0	0	0	0	0	0	0	0	0	0	0	0	70	37.8	2.64
1811671	10.8992	85	2	1	0	1	192	2	4	1	0	1	0	0	0	0	0	0	0	0	0	133	37.8	2.16
1811613	6.70877	84	2	1	0	1	9	1	4	0	0	0	0	0	0	0	0	0	0	0	0	110	37.8	2.50
1811554	6.93361	76	2	2	0	1	4	1	3	0	0	0	0	0	0	0	0	0	0	0	0	114	37.8	13.07
1811415	5.93741	85	2	1	0	1	3	1	5	1	0	1	0	0	1	0	0	0	0	0	0	96	37.8	20.29
1811200	11.7363	69	1	1	0	1	96	1	3	1	0	1	1	0	0	0	0	0	0	0	0	113	37.8	0.52
1811053	9.14775	79	2	2	0	1	11	1	3	1	0	1	1	0	0	0	0	0	0	0	0	95	37.8	1.56
1810891	8.83562	86	2	1	0	1	3	1	4	1	0	1	0	0	0	0	0	0	0	0	0	102	37.8	4.08
1810754	4.97498	84	2	2	0	1	2	1	5	0	0	0	0	0	0	0	0	0	1	0	0	111	37.8	16.42
1810308	8.1712	88	2	2	0	1	10	1	6	0	1	0	0	0	1	0	0	0	0	0	0	109	37.8	6.62
1810130	6.04466	78	2	1	0	1	2	1	4	0	0	0	0	0	1	0	0	0	0	0	0	118	37.8	6.28
1810044	8.75927	84	1	1	0	1	48	1	4	1	0	0	1	0	0	0	0	0	0	0	0	124	37.8	1.24
1809777	6.83799	78	2	3	0	1	600	1	4	1	1	1	0	0	0	0	0	0	0	0	0	99	37.8	5.09
1809708	6.80647	88	1	1	1	1	72	2	5	0	0	0	0	0	1	0	0	0	0	0	0	140	37.7	1.19
1809647	7.78899	84	2	1	0	1	4	1	5	1	1	1	0	0	0	0	1	0	0	0	0	110	37.7	8.40
1809565	5.70781	81	2	1	0	1	20	1	4	1	0	0	0	0	0	0	0	0	0	0	0	102	37.7	1.19
1809472	8.6608	89	1	1	0	1	4	1	5	0	0	1	0	0	1	0	1	0	0	0	0	80	37.7	8.72
1809265	6.97887	77	2	2	0	1	72	1	4	0	1	0	0	0	0	0	0	0	0	0	0	102	37.7	0.45
1809201	18.692	70	2	2	0	1	24	2	4	0	0	0	0	0	0	0	0	1	0	0	0	85	37.7	1.41
1809026	6.32721	75	2	2	0	1	6	2	3	0	0	0	0	0	0	0	0	0	0	0	0	112	37.7
1809011	5.66116	69	2	2	0	1	24	1	2	0	0	1	0	0	0	0	0	0	0	0	0	114	37.7	4.11
1808947	8.1349	86	2	1	0	1	20	1	4	1	0	0	0	0	0	0	0	0	0	0	0	97	37.7	1.34
1808938	6.26532	76	1	2	0	1	288	1	5	1	0	0	0	0	1	0	0	1	0	0	0	131	37.7	1.45
1808746	5.38733	75	1	1	0	1	4	1	5	0	0	0	1	0	1	1	0	0	0	0	0	118	37.7	21.69
1808719	9.01012	83	2	1	0	1	288	1	4	0	0	1	1	0	0	0	0	0	0	0	0	117	37.7	4.94
1808710	8.97014	80	1	2	0	1	6	1	4	1	0	0	0	0	0	0	0	0	0	0	0	115	37.7	6.34
1808688	10.673	78	2	2	0	1	5	1	4	1	1	1	0	0	0	0	0	0	0	0	0	116	37.7	2.32
1808629	5.02378	87	1	1	0	1	24	1	4	0	0	0	0	0	0	0	0	0	0	0	0	123	37.7	30.87
1808514	6.05182	72	2	3	0	1	288	1	5	1	1	1	1	0	1	0	0	0	0	0	0	104	37.7	2.69
1807918	6.04341	77	1	2	0	1	4	1	3	1	0	1	0	0	0	0	0	0	0	0	0	113	37.6	3.58
1807776	5.71965	78	2	1	0	1	5	1	3	1	0	1	0	0	0	0	0	0	0	0	0	124	37.6	3.87
1807594	5.82501	79	1	1	0	1	5	2	3	1	0	0	0	0	0	0	1	0	0	0	0	120	37.6	9.40
1807472	5.74043	82	1	1	0	1	4	2	5	1	0	1	0	0	1	0	0	0	0	0	0	127	37.6	17.79
1807417	11.1499	84	2	3	0	1	3	1	5	1	0	0	0	0	0	0	0	0	1	0	0	115	37.6	9.09
1807409	5.24014	76	2	1	0	1	72	2	3	0	0	0	1	0	0	0	0	0	0	0	0	110	37.6	0.48
1807397	8.6727	84	2	1	0	1	2	1	5	0	1	0	1	0	0	0	0	0	0	0	0	110	37.6	15.51
1807373	8.91199	84	2	1	0	1	24	1	7	1	0	1	0	0	1	0	0	1	0	0	0	126	37.6	15.77
1807362	9.42492	84	2	1	0	1	3	1	6	1	1	1	0	0	0	0	1	0	0	0	0	113	37.6	51.58
1807322	9.70662	75	2	2	0	1	408	2	5	1	1	1	1	0	1	0	0	0	0	0	0	124	37.5	1.52
1807251	5.82265	80	2	1	0	1	2	1	5	1	1	0	0	0	0	0	0	0	0	0	0	91	37.5	3.94
1807232	15.9107	93	2	2	0	1	4	2	5	1	0	1	0	0	0	0	0	0	0	0	0	73	37.5	9.72
1807204	4.12307	70	2	3	0	1	6	1	4	1	1	1	0	0	0	0	0	0	0	0	0	119	37.5	7.26
1807159	4.07547	80	2	1	0	1	3	1	4	1	0	1	0	0	0	0	0	0	0	0	0	107	37.5	13.05
1807149	4.94319	80	2	1	0	1	4	1	5	0	1	0	0	0	0	0	0	0	0	0	0	94	37.5	14.30
1807132	6.962	83	1	1	0	1	6	2	5	1	0	1	1	0	1	0	0	0	0	0	0	156	37.5	3.84
1807107	5.29924	77	2	1	0	1	24	2	4	0	0	1	1	0	1	0	0	0	0	0	0	131	37.5	1.41
1806810	5.03639	83	2	2	0	1	4	1	5	1	0	0	0	0	0	0	0	0	0	0	1	93	37.5	2.52
1806631	7.0109	66	1	2	0	1	504	2	3	1	0	0	0	0	1	0	0	0	0	0	0	134	37.5	1.29
1806569	4.83329	88	2	3	0	1	3	1	4	0	0	0	1	0	0	0	0	0	0	0	0	121	37.5	31.24
1806532	7.93238	83	2	1	0	1	3	1	4	0	0	0	0	0	0	0	0	0	0	0	0	100	37.5	5.23
1806327	9.90752	83	1	3	0	1	120	2	5	1	0	0	0	0	0	0	0	0	0	0	0	109	37.5	1.12
1806074	6.52852	91	2	1	0	1	12	1	4	1	0	0	0	0	0	0	0	0	0	0	0	112	37.5	6.75
1806056	9.41932	79	1	1	0	1	3	2	4	1	0	0	0	0	1	0	0	0	0	0	0		37.5	14.26
1805968	14.7587	83	2	1	0	1	2	2	6	0	1	1	1	0	1	0	0	0	0	0	0	127	37.5
1805761	11.6656	80	1	1	0	1	48	1	4	1	0	0	0	0	0	0	0	0	0	0	0	129	37.5	1.83
1805683	5.98351	91	1	1	0	1	24	1	4	0	0	0	0	0	0	0	0	0	0	0	0	139	37.5	11.59
1805662	9.72131	90	1	3	0	1	5	1	4	0	0	0	0	0	0	0	0	0	0	0	0	102	37.5	4.53
1805631	4.88551	82	2	2	0	1	4	1	4	0	0	0	0	0	0	0	0	0	0	0	0	98	37.5	2.80
1805623	14.8923	91	1	1	0	1	72	2	6	1	1	0	0	0	1	0	0	0	0	0	0	123	37.5	0.63
1805615	4.70763	83	2	2	0	1	12	1	4	1	0	0	0	0	0	0	0	0	0	0	0	117	37.5	2.05
1805509	8.78919	78	2	1	0	1	24	1	3	0	0	1	1	0	0	0	0	0	0	0	0	76	37.5	1.99
1805440	4.84681	86	2	1	0	1	1	1	5	1	1	0	1	0	0	0	0	0	0	0	0	93	37.4	4.78
1805414	8.81187	75	2	1	0	1	168	1	4	1	1	1	0	0	0	0	1	0	0	0	0	140	37.4	1.75
1805299	4.00376	80	2	1	0	1	48	1	4	1	0	0	0	0	0	0	0	0	0	0	0	109	37.4	0.80
1805246	8.74454	87	1	1	0	1	2	1	4	1	0	0	0	0	0	0	0	0	0	0	0	122	37.4	21.88
1805159	10.7716	78	1	1	0	1	24	2	6	1	1	1	1	0	1	0	0	0	0	0	0	121	37.4	12.62
1804940	5.68606	82	2	1	0	1	3	2	5	1	0	1	0	0	0	0	0	0	1	0	0	119	37.4	26.72
1804809	6.93159	84	1	1	0	1	3	1	5	0	0	1	0	0	1	0	0	0	0	0	0	90	37.4	20.01
1804754	9.884	67	2	2	0	3	288	2	2	0	0	0	0	0	0	0	1	0	0	0	0	115	37.4	7.85
1804742	4.82152	84	2	1	0	1	2	1	5	1	0	1	0	0	1	0	0	0	0	0	0	90	37.4	3.57
1804733	8.06067	80	2	1	0	1	24	2	6	0	0	1	0	0	1	0	0	0	0	0	0	108	37.4	0.54
1804677	13.0102	88	2	1	0	1	24	1	5	1	0	1	1	0	1	0	0	0	0	0	0	92	37.4	1.17
1804477	8.86507	83	2	2	0	1	24	2	5	0	0	0	0	0	1	0	0	0	0	0	0	91	37.4	1.38
1804454	5.77208	83	2	1	0	1	3	2	4	1	0	0	0	0	0	0	0	0	0	0	0	129	37.4	20.37
1803894	6.57441	85	1	1	0	1	5	1	5	1	0	0	0	0	1	0	0	0	0	0	0	102	37.4	4.76
1803781	11.8832	84	2	2	0	1	72	1	7	1	0	0	0	0	1	0	0	0	0	1	1	125	37.4	10.53
1803772	7.125	94	2	2	0	1	48	1	4	0	0	0	1	0	0	0	1	0	0	0	0	101	37.4	24.05
1803706	14.3308	80	2	1	0	1	1440	1	6	1	1	1	0	0	1	0	0	0	0	0	0	97	37.4	8.93
1803597	10.2034	77	2	1	1	1	48	1	5	1	1	1	1	0	0	0	0	0	0	0	0	137	37.4	1.23
1803555	7.11579	79	2	2	0	1	72	2	4	1	0	1	1	0	1	0	0	0	0	0	0	143	37.4	1.99
1803503	14.0291	83	2	1	0	1	4	1	4	0	0	1	1	0	0	0	0	0	0	0	0	135	37.4	13.25
1803148	17.9569	75	1	2	0	3	72	2	4	1	0	1	1	0	0	1	0	0	0	0	0	139	37.4	1.65
1803048	9.90999	88	2	1	0	1	192	1	5	1	1	1	1	0	0	0	0	0	0	0	0	107	37.4	3.12
1802813	7.83566	76	2	1	0	2	24	2	3	0	0	1	1	0	0	0	0	0	0	0	0	103	37.4	0.72
1802680	10.4494	81	2	1	0	1	6	1	4	1	0	1	0	0	0	0	0	0	0	0	0	113	37.4	6.64
1802353	6.47517	83	2	2	0	1	6	2	4	1	0	1	0	0	0	0	0	0	0	0	0	120	37.3	19.76
1802342	5.94787	89	1	1	0	1	2	1	5	1	0	1	1	0	1	0	0	0	0	0	0	120	37.3	10.59
1802278	5.97354	71	1	2	1	1	3	1	4	0	0	0	0	0	1	0	0	0	0	0	0	149	37.3	0.91
1802256	9.03993	68	2	3	0	1	5	1	2	1	0	0	0	0	0	0	0	0	0	0	0	96	37.3	3.35
1802241	12.6134	80	2	1	0	1	336	2	5	0	0	1	1	0	1	0	0	0	0	0	0	91	37.3	0.89
1802135	3.53956	81	2	2	0	1	4	1	4	1	0	1	1	0	0	0	0	0	0	0	0	81	37.3	7.56
1802134	6.01714	79	2	1	0	1	4	1	3	1	0	1	0	0	0	0	0	0	0	0	0	110	37.3	1.58
1801846	6.00185	79	2	1	0	1	7	2	5	0	1	0	0	0	1	0	0	0	0	0	0	127	37.3	2.48
1801622	9.6976	72	2	1	0	1	12	1	3	0	0	0	0	0	0	0	0	0	0	0	0	80	37.3	6.00
1801620	9.64071	73	1	3	0	1	5	1	3	1	0	0	0	0	0	0	0	0	0	0	0	113	37.3	8.23
1801615	12.6855	83	1	1	0	1	72	1	7	1	0	0	1	0	1	0	0	0	0	0	0	71	37.3	3.59
1801290	7.68191	78	2	1	0	1	2	2	5	0	1	0	0	0	0	0	0	0	0	1	0	110	37.3	7.14
1801113	10.6908	80	2	2	0	1	216	1	4	1	0	1	0	0	0	0	0	0	0	0	0	146	37.3	1.68
1800909	7.04601	88	2	2	0	1	7	1	4	0	0	0	0	0	0	0	1	0	0	0	0	87	37.3	6.05
1800822	5.84987	85	2	2	0	1	48	1	4	0	0	0	0	0	0	0	0	0	0	0	0	90	37.3	1.79
1800795	10.5397	68	2	1	0	1	4	2	3	0	0	0	0	0	1	0	0	0	0	0	0	98	37.3	10.24
1800717	5.96176	71	2	2	0	1	24	1	4	1	0	0	1	0	0	0	0	0	1	0	0	99	37.2	12.23
1800645	4.04963	84	2	1	0	1	7	1	5	0	0	1	1	0	0	0	0	0	0	0	0	104	37.2	2.24
1800578	3.70037	76	2	1	0	1	6	1	6	1	1	0	0	0	1	0	0	0	0	0	0	119	37.2	0.94
1800495	9.99499	75	1	1	1	1	2	2	3	1	0	1	0	0	0	0	0	0	0	0	0	151	37.2	6.89
1800475	6.89191	79	2	2	0	1	168	2	4	1	1	0	0	0	0	0	0	0	0	0	0	127	37.2	0.83
1800441	9.88024	90	2	1	0	1	13	1	6	0	1	1	0	0	1	0	0	0	0	0	0	92	37.2	2.25
1800434	6.08851	93	2	1	0	1	24	1	4	0	0	0	0	0	0	0	0	0	0	0	0	86	37.2	2.43
1800331	5.78315	69	2	1	0	1	72	1	2	0	0	0	0	0	0	0	0	0	0	0	0	111	37.2	1.58
1800175	5.87264	67	2	2	0	1	24	2	2	0	0	1	1	0	0	0	1	0	0	0	0	122	37.2	1.30
1800066	9.97868	87	2	1	0	1	1	1	5	0	0	0	0	0	0	1	0	0	0	0	0		37.2	1.86
1800025	5.75645	81	2	2	0	1	5	1	4	0	0	0	0	0	0	0	0	0	0	0	0	108	37.2	20.11
1752461	5.92131	70	2	1	0	1	48	2	5	1	1	0	0	0	1	0	0	0	0	0	0	118	37.2	1.53
1752148	6.67396	79	1	2	0	2	24	1	3	1	0	0	0	0	0	0	0	0	0	0	0	140	37.2	1.06
1752090	8.87819	72	2	3	0	1	4	1	3	0	0	1	0	0	0	0	0	0	0	0	0	102	37.2	5.36
1751791	5.95267	84	2	1	0	1	3	1	5	0	1	0	0	0	0	0	0	0	0	0	0	101	37.2	4.62
1751692	4.93976	84	2	2	0	1	24	3	4	1	0	0	0	0	0	0	0	0	0	0	0	121	37.2	3.80
1751686	6.58051	69	2	1	0	1	96	2	2	1	0	1	0	0	0	0	0	0	0	0	0	113	37.1	0.47
1751514	9.04589	85	2	3	0	1	5	1	5	1	0	0	0	0	0	0	1	0	0	0	0	98	37.1	24.76
1751476	7.01524	72	2	2	0	1	24	1	4	1	0	0	0	0	1	0	0	0	0	0	0	107	37.1	2.30
1751356	10.093	94	1	1	0	1	24	1	5	1	0	0	0	0	1	0	1	0	0	0	0	135	37.1	8.53
1750992	5.94406	86	2	1	0	1	72	2	4	1	0	0	0	0	0	0	0	0	0	0	0	131	37.1	0.45
1750989	7.07647	81	2	2	0	1	24	1	4	1	0	0	0	0	0	0	0	0	0	0	0	111	37.1	4.96
1750976	10.3406	87	2	2	0	1	8	2	6	0	0	1	0	0	1	0	0	0	1	0	0	113	37.1	26.96
1750702	4.96323	72	1	1	0	1	11	1	4	1	0	0	0	0	1	0	0	0	0	0	0	112	37.1	1.32
1750692	4.3759	72	1	1	1	1	9	1	3	1	0	0	0	0	0	0	0	0	0	0	0	118	37.1	8.04
1750684	4.64292	83	2	1	0	1	17	2	4	0	0	1	1	0	0	0	0	0	0	0	0	82	37.1	10.51
1750318	5.06574	78	1	1	0	1	48	2	3	0	0	0	0	0	0	0	0	0	0	0	0	81	37.1	26.23
1749661	6.86584	87	2	1	0	1	4	1	5	0	1	0	0	0	0	0	0	0	0	0	0	104	37.1	1.88
1749443	4.73661	75	2	1	0	1	2	1	4	1	0	0	0	0	1	0	0	0	0	0	0	111	37.1	16.84
1749347	5.77341	81	2	1	0	1	5	1	5	1	0	1	0	0	0	0	0	0	0	0	1	88	37.1	7.34
1749346	5.94772	88	2	1	0	2	384	1	5	0	0	1	0	0	0	0	0	0	1	0	0	105	37.1
1749275	4.99619	70	2	1	0	1	24	2	5	1	1	0	0	0	1	0	0	0	0	0	0	131	37.1	5.42
1749249	6.97456	79	2	1	0	1	5	1	4	0	1	1	0	0	0	0	0	0	0	0	0	102	37.1	3.49
1748934	9.2551	75	2	2	0	1	2	1	3	0	0	0	0	0	0	0	0	0	0	0	0	112	37.1	14.42
1748844	9.85443	71	2	2	0	1	24	1	4	1	1	0	0	0	0	0	0	0	0	0	0	127	37.1	0.46
1748326	6.92758	73	2	2	0	1	48	1	4	0	0	0	0	0	0	0	0	0	0	1	0	86	37.1	4.23
1748195	4.99616	73	1	1	0	1	48	1	3	0	0	0	0	0	0	0	0	0	0	0	0	115	37.1	2.66
1748174	6.71942	69	1	1	0	1	72	2	4	0	1	1	1	0	0	0	0	0	0	1	0	148	37.0	0.55
1747933	10.0904	82	1	1	0	1	24	2	6	0	0	1	0	0	1	0	0	0	1	0	0	125	37.0	5.02
1747814	15.7629	83	2	2	0	1	408	1	5	1	1	0	1	0	0	0	0	0	0	0	0	92	37.0	7.98
1747273	8.49079	80	2	1	0	1	216	1	4	1	0	1	0	0	0	0	0	0	0	0	0	86	37.0	16.52
1747113	10.8852	81	2	1	0	1	96	1	6	1	1	0	0	0	1	0	0	0	0	0	0	111	37.0	1.16
1746973	5.37005	78	2	3	0	1	2	1	3	0	0	1	0	0	0	0	0	0	0	0	0	85	37.0	6.62
1746859	10.0397	74	1	3	0	1	24	2	3	0	0	0	0	0	0	0	0	0	0	0	0	139	37.0	1.23
1746812	5.11815	72	2	3	0	1	24	2	5	1	1	0	0	0	1	0	0	0	0	0	0	140	37.0	2.62
1746693	8.59115	77	1	1	0	1	8	2	5	1	0	1	0	0	0	0	0	0	0	0	0	114	37.0	12.22
1746636	7.89895	79	2	3	0	1	7	3	4	1	0	1	0	1	0	0	0	0	0	0	0	99	37.0	1.72
1745819	9.94387	85	1	1	0	1	336	2	4	1	0	0	0	0	0	0	0	0	0	0	0	150	37.0	1.07
1745801	11.5805	73	2	3	0	1	48	2	4	0	0	0	0	1	0	0	0	0	0	0	0	130	37.0	1.67
1745711	9.16836	67	2	2	0	2	336	1	3	0	0	1	1	0	0	0	1	0	0	1	0	112	37.0	8.32
1745698	5.78899	84	2	1	0	1	24	1	5	1	0	0	1	0	1	0	0	0	0	0	0	89	37.0	4.80
1745646	18.05	78	2	1	0	1	48	2	4	1	0	1	1	0	0	0	0	1	0	0	0	132	37.0	1.28
1745599	9.77763	94	2	1	0	1	24	1	4	0	0	1	0	0	0	0	0	0	0	0	0	90	37.0	2.34
1745593	5.70118	77	1	1	0	1	24	1	3	0	0	1	0	0	0	0	0	0	0	0	0	119	37.0	2.72
1745512	6.59733	84	2	1	0	1	7	1	4	0	0	1	1	0	0	0	0	0	0	0	0	66	37.0	3.24
1745118	10.7657	77	1	3	0	1	120	1	4	1	0	0	1	0	1	0	0	0	0	0	0	103	37.0	2.59
1745041	12.7451	82	2	2	0	1	336	1	5	1	0	1	1	0	1	0	0	0	0	0	0	75	37.0	1.63
1744198	5.4833	87	1	2	0	1	1	1	4	0	0	1	1	0	0	0	0	0	0	0	0	104	37.0	5.92
1744172	8.88233	86	2	3	0	1	24	1	4	1	0	1	1	0	0	0	0	0	0	0	0	92	37.0	2.21
1744156	7.51722	85	2	2	0	1	6	1	4	0	0	0	0	0	0	0	0	0	0	0	0	101	37.0	18.12
1743835	6.89459	79	1	1	0	1	96	2	4	0	0	1	1	0	0	0	0	0	1	0	0	137	36.9	1.11
1743449	11.9773	81	2	1	0	1	24	2	4	0	0	1	0	0	0	0	0	0	0	0	0	124	36.9
1743344	6.71764	72	2	2	0	1	240	1	4	0	0	1	0	0	1	0	0	0	0	0	0	90	36.9	2.16
1742988	9.10676	78	2	2	0	1	168	2	5	0	0	1	1	0	1	0	0	0	0	1	0	133	36.9	2.83
1742630	7.13638	85	2	1	0	1	12	2	5	1	0	0	0	0	1	0	0	0	0	0	0	119	36.9	1.56
1742453	10.4762	82	2	1	0	1	24	1	5	1	0	1	1	0	0	0	0	0	1	0	0	103	36.9	7.06
1742449	8.86501	80	2	3	0	1	3	2	4	0	0	1	0	0	0	0	0	0	0	0	0	115	36.9	23.55
1742286	7.95884	77	1	1	0	1	480	2	4	0	1	0	1	0	0	0	0	0	0	0	0	148	36.9	0.46
1742268	9.03257	85	2	1	0	1	24	1	6	0	1	0	1	0	0	0	1	0	0	0	0	75	36.9	2.90
1741997	4.20868	84	2	1	0	1	9	1	4	1	0	0	1	0	0	0	1	0	0	0	0	110	36.9	5.28
1741880	7.22395	94	1	1	0	1	24	1	6	1	0	1	1	0	0	0	0	0	1	1	0	94	36.9	10.64
1741422	8.06228	73	2	1	0	1	48	1	4	1	1	1	0	0	0	0	0	0	0	0	0	116	36.9	1.61
1741122	11.0588	81	1	1	0	1	24	1	4	1	0	0	0	0	0	0	0	0	0	0	0	113	36.9	3.09
1740914	8.11161	85	2	3	0	1	48	1	5	1	1	1	1	0	0	0	0	0	0	0	0	80	36.9	1.13
1740757	8.599	81	2	1	0	1	48	2	6	1	0	0	0	0	1	0	0	0	0	0	0	90	36.9	2.39
1740686	9.98264	67	2	1	0	1	48	2	3	0	1	0	0	0	0	0	0	0	0	0	0	121	36.9	1.57
1740467	5.87428	77	1	2	0	1	9	1	3	0	0	0	0	0	0	0	0	0	0	0	0	99	36.9	8.71
1740289	3.62787	67	2	3	0	1	72	1	2	0	0	0	0	0	0	0	0	0	0	0	0	117	36.8	0.81
1740076	8.61091	84	2	1	0	1	5	1	4	1	0	0	1	0	0	0	0	0	0	0	0	96	36.8	7.98
1739976	4.16856	85	2	3	0	1	48	2	4	1	0	0	1	0	0	0	0	0	0	0	0	132	36.8	1.29
1739932	5.7708	72	1	2	0	1	3	1	4	0	0	0	0	0	0	0	0	0	1	0	0	112	36.8	32.28
1739915	6.66148	83	2	1	0	1	2	1	4	1	0	0	0	0	0	0	0	0	0	0	0	87	36.8	4.95
1739837	9.91006	78	2	1	0	1	24	2	5	1	0	1	0	0	1	0	0	0	0	0	0	136	36.8	0.28
1739818	5.56016	84	1	2	0	1	96	2	4	0	0	1	0	0	0	0	0	0	0	0	0	120	36.8	1.14
1739643	7.11301	66	2	1	0	1	312	2	3	1	0	0	0	0	1	0	0	0	0	0	0	133	36.8	1.98
1739549	5.53387	86	1	1	0	1	5	2	5	0	0	0	0	0	0	0	0	0	0	1	0	117	36.8	7.89
1738987	5.47313	75	1	2	0	1	5	1	3	1	0	0	0	0	0	0	0	0	0	0	0	102	36.8	16.68
1738976	7.85213	86	2	2	0	1	24	2	4	1	0	1	0	0	0	0	0	0	0	0	0	122	36.8	0.96
1738752	7.65001	69	1	1	0	1	6	1	2	0	0	0	0	0	0	0	0	0	0	0	0	110	36.8	11.47
1738740	7.93854	73	1	2	0	1	11	1	3	1	0	1	1	0	0	0	0	0	0	0	0	103	36.8	1.34
1738723	14.0508	90	1	2	0	1	336	2	4	1	0	1	0	0	0	0	0	0	0	0	0	156	36.8	0.41
1738683	4.93123	73	1	1	0	1	5	1	5	0	0	0	0	0	1	0	0	0	1	0	0	113	36.8	1.97
1738678	6.89787	72	1	1	0	1	144	1	4	1	1	1	1	0	0	0	0	0	0	0	0	148	36.8	2.77
1738603	8.84796	81	1	1	0	1	120	2	7	1	0	0	0	0	0	1	0	0	1	0	0	118	36.8	8.89
1738451	9.53194	81	2	3	0	1	2	1	5	1	0	1	0	0	1	0	0	0	0	0	0	132	36.8	16.25
1738422	7.97648	71	2	3	0	1	24	2	3	0	0	0	0	0	0	0	0	0	0	0	0	126	36.8	2.48
1738308	5.80117	68	2	2	0	1	168	1	3	1	0	0	0	0	1	0	0	0	0	0	0	132	36.8	2.96
1738257	6.97822	80	2	3	0	1	720	2	4	1	0	0	0	0	0	0	0	0	0	0	0	115	36.7	0.23
1738139	6.16065	79	1	3	0	1	48	2	3	0	0	0	1	0	0	0	0	0	0	0	0	148	36.7	1.25
1737915	4.62116	80	2	1	0	1	2	1	5	0	0	0	0	0	0	0	0	0	0	0	0	117	36.7	23.68
1737900	7.98242	72	1	1	0	1	1440	2	4	1	0	1	0	1	0	0	0	0	0	0	0	117	36.7	0.52
1737881	6.72804	82	1	1	0	1	5	2	4	1	0	0	0	0	0	0	0	0	0	0	0	134	36.7	15.82
1737686	20.4414	92	1	1	0	1	1	2	7	1	1	1	1	0	1	0	0	0	0	0	0	92	36.7	15.41
1737570	5.82188	84	2	1	0	1	4	1	5	1	1	0	0	0	0	0	0	0	0	0	0	106	36.7	14.69
1737055	7.87097	69	2	2	0	1	24	2	2	0	0	0	0	0	0	0	0	0	0	0	0	115	36.7	1.73
1736765	5.87537	83	2	1	0	1	96	2	7	1	0	1	0	0	1	0	0	1	0	0	0	124	36.7	0.94
1736734	5.9072	86	2	1	0	1	24	2	5	1	0	1	1	0	1	0	0	0	0	0	0	88	36.7	1.85
1735982	8.81396	85	1	1	0	1	3	1	4	0	0	0	0	0	0	0	0	0	0	0	0	136	36.7	31.66
1735953	9.72493	78	1	1	0	1	96	1	4	1	0	1	0	0	1	0	0	0	0	0	0	132	36.7	0.51
1735650	9.00878	78	2	2	0	1	24	1	4	1	1	0	0	0	0	0	0	0	0	0	0	105	36.7	2.11
1735613	4.92541	96	2	3	0	1	2	1	4	0	0	0	0	0	0	0	0	0	0	0	0	106	36.7	30.76
1735466	5.8053	85	2	1	0	1	288	1	4	0	0	0	0	0	0	0	0	0	0	0	0	110	36.7	3.04
1735423	5.95709	67	2	2	0	1	120	2	3	1	0	1	0	0	1	0	0	0	0	0	0	129	36.7	0.65
1735048	5.78685	78	2	3	0	1	10	1	4	0	1	1	1	0	0	0	0	0	0	0	0	95	36.7	11.71
1735035	5.9851	84	2	1	0	1	10	1	6	1	1	1	0	0	1	0	0	0	0	0	0	109	36.6	0.93
1734949	9.31391	85	2	1	0	1	4	1	4	1	0	1	1	0	0	0	0	0	0	0	0	108	36.6	9.37
1734778	9.68846	81	2	1	0	1	2	1	5	1	0	1	1	0	1	0	0	0	0	0	0	117	36.6	10.46
1734661	5.85046	79	2	1	0	1	168	2	4	0	1	0	0	0	0	0	0	0	0	0	0	127	36.6	0.42
1734465	9.68573	85	2	1	0	1	24	1	5	1	0	1	1	0	1	0	0	0	0	0	0	100	36.6	0.79
1734380	6.2152	91	2	1	0	1	4	1	4	0	0	1	0	0	0	0	0	0	0	0	0	105	36.6	2.39
1734322	10.7296	88	1	1	0	1	6	2	5	1	0	1	0	0	0	1	0	0	0	0	0	122	36.6	20.42
1733813	8.9472	81	1	1	0	1	24	1	5	0	0	1	1	0	0	0	0	0	1	0	0	149	36.6	1.79
1733663	10.0825	74	1	2	0	1	4	1	3	1	0	1	1	0	0	0	0	0	0	0	0	128	36.6	11.82
1733612	9.56321	79	1	1	0	1	5	2	4	1	0	1	0	0	0	0	0	0	1	0	0	121	36.6	147.02
1732854	7.26043	88	2	1	0	1	2	2	4	0	0	1	1	0	0	0	1	0	0	0	0	94	36.6	21.29
1732806	8.45233	82	1	1	0	1	4	1	4	1	0	1	1	0	0	0	0	0	0	0	0	128	36.6	4.39
1732798	5.09461	81	2	1	0	1	5	1	5	1	0	0	0	0	1	0	0	0	0	0	0	109	36.6	32.29
1732715	5.05728	71	1	1	0	1	336	1	3	1	0	1	0	0	0	0	0	0	0	0	0	133	36.6	2.02
1732592	6.94763	93	2	1	0	1	3	2	4	0	0	0	0	0	0	0	0	0	0	0	0	120	36.6	186.95
1732469	6.53024	82	2	2	1	1	24	2	5	0	0	1	0	0	0	0	0	0	0	1	0	120	36.5	4.79
1732146	7.74325	77	1	1	0	1	2	3	3	0	0	1	0	0	0	0	0	0	0	0	0	119	36.5	5.79
1731914	10.9507	81	2	1	0	1	12	2	6	1	1	0	0	0	0	0	0	0	0	0	0	116	36.5	4.61
1731629	5.0633	81	2	2	0	3	24	3	6	0	0	0	1	0	1	0	0	1	0	0	0	98	36.5	1.65
1731318	7.84759	66	1	2	0	1	7	2	2	0	0	0	0	0	0	0	0	0	0	0	0	142	36.5	8.04
1731304	6.34208	90	2	3	0	1	2	1	5	1	0	0	0	0	0	0	0	0	1	0	0	93	36.5	12.89
1730765	6.98711	80	2	2	0	1	192	2	4	0	0	1	0	0	0	0	0	0	0	0	0	127	36.5	1.34
1730761	6.97356	79	1	1	0	1	13	1	5	1	1	0	0	0	0	0	0	0	0	0	0	100	36.5	1.70
1730399	10.1957	76	2	1	0	1	144	2	5	1	1	1	0	0	1	0	0	0	0	0	0	138	36.5	0.82
1729632	5.90744	94	2	3	0	1	192	2	4	0	0	0	0	0	0	0	0	0	0	0	0	131	36.5	1.50
1729318	5.69891	81	2	2	0	1	360	2	4	1	0	0	0	0	0	0	0	0	0	0	0	123	36.5	1.39
1729190	8.22833	88	2	1	0	1	2	2	5	1	0	1	1	0	1	0	0	0	0	0	0	108	36.5	21.59
1729149	7.13666	86	2	1	0	2	5	2	4	0	0	1	0	0	0	0	1	0	0	0	0	123	36.5	6.69
1728954	11.979	78	1	2	0	1	96	1	3	0	0	0	1	0	0	0	0	0	0	0	0	105	36.5	5.50
1728920	6.75003	69	2	1	0	1	6	1	3	0	0	1	0	0	1	0	0	0	0	0	0	114	36.5	9.61
1728792	12.6804	92	2	1	0	1	15	1	4	0	0	1	0	0	0	0	0	0	0	0	0	88	36.5	8.52
1728727	11.3475	85	1	1	0	1	3	1	5	1	0	1	1	0	0	0	0	0	1	0	0	116	36.5	6.11
1728543	4.81429	77	1	1	0	1	8	2	3	1	0	1	1	0	0	0	0	0	0	0	0	126	36.4	7.09
1728510	8.91889	85	1	1	0	1	24	1	5	1	0	0	0	0	1	0	0	0	0	0	0	94	36.4	8.98
1728429	6.24463	89	2	1	0	1	24	1	4	0	0	1	1	0	0	0	0	0	0	0	0	110	36.4	0.95
1727710	8.64792	91	1	1	0	1	8	1	4	0	0	0	0	0	0	0	0	0	0	0	0	118	36.4	13.24
1727394	10.8827	80	1	2	0	1	48	2	5	0	0	0	0	0	1	0	0	0	0	0	0	152	36.4	2.04
1727283	6.53873	80	2	2	0	1	5	1	4	1	0	0	0	0	0	0	0	0	0	0	0	100	36.4	4.90
1727024	7.97282	86	2	2	0	1	3	1	4	0	0	1	0	0	0	0	0	0	0	0	0	89	36.4	4.77
1726950	7.9159	75	2	2	0	1	5	1	3	1	0	0	0	0	0	0	0	0	0	0	0	116	36.4	4.91
1726686	7.65583	81	1	1	0	1	24	2	5	1	0	0	0	0	0	0	0	0	1	0	0	119	36.4	2.38
1726579	3.71655	74	2	1	1	1	2	1	6	1	1	0	0	0	1	1	0	0	0	0	0	118	36.4	2.20
1726559	7.69115	90	2	3	0	1	3	1	4	1	0	1	0	0	0	0	0	0	0	0	0	112	36.4	10.65
1725942	20.1268	87	2	1	0	1	2	1	5	0	0	1	1	0	1	0	0	0	0	0	0	90	36.4	4.01
1725633	6.81728	81	2	1	1	1	2	1	4	1	0	1	1	0	0	0	0	0	0	0	0	113	36.4	7.24
1725431	8.76039	93	2	2	0	1	24	2	4	0	0	0	0	0	0	0	0	0	0	0	0	85	36.3	9.73
1725322	5.90056	79	2	3	0	1	72	2	3	0	0	0	0	0	0	0	0	0	0	0	0	90	36.3	0.66
1725287	14.3074	84	1	2	0	1	72	2	4	1	0	0	1	0	0	0	0	0	0	0	0	137	36.3	2.32
1725201	3.71606	86	1	3	0	1	4	1	6	0	0	0	0	0	1	0	0	0	0	0	0	134	36.3	23.26
1725179	8.66874	83	2	1	0	1	10	1	6	1	1	1	0	0	1	0	0	0	0	0	0	111	36.3	2.92
1725073	8.54884	66	1	1	0	1	24	1	4	0	1	1	0	0	1	0	0	0	0	0	0	127	36.3	0.66
1724879	4.79958	89	2	3	0	1	5	1	4	0	0	1	0	0	0	0	0	0	0	0	0	103	36.3	194.29
1724412	7.95628	71	2	2	0	1	192	2	4	1	0	0	0	0	1	0	0	0	0	0	0	106	36.3	1.76
1723712	7.75747	80	1	1	0	1	4	1	5	0	0	1	1	0	1	0	0	0	0	0	0	122	36.3	10.74
1950035	8.2298	81	2	3	0	1	2	1	4	0	0	1	0	0	0	0	0	0	0	0	0	119	36.3	2.30
1949353	6.09078	82	2	3	0	1	4	1	4	1	0	1	1	0	0	0	0	0	0	0	0	98	36.3	2.71
1949146	6.01936	86	1	3	0	1	3	1	4	1	0	0	0	0	0	0	0	0	0	0	0		36.3	2.70
1949070	14.714	84	1	1	0	1	3	1	5	0	0	0	1	0	1	0	0	0	0	0	0	126	36.3	6.59
1948769	7.74837	79	2	1	0	1	1	1	3	0	0	1	0	0	0	0	0	0	0	0	0	98	36.3	64.02
1948698	4.73277	89	2	1	0	1	360	1	5	1	0	1	0	0	1	0	0	0	0	0	0	112	36.3	3.41
1948604	8.86843	71	1	2	0	1	120	1	5	1	0	0	0	0	1	0	0	0	0	0	0	126	36.3	5.41
1948403	5.79712	80	2	3	0	1	7	1	4	1	0	0	0	0	0	0	0	0	0	0	0	79	36.3	1.94
1948346	14.1611	81	1	3	0	1	240	1	6	0	0	1	1	0	1	0	0	0	1	0	0	128	36.3	1.92
1947774	12.7599	78	2	1	0	1	72	2	5	1	1	1	0	0	1	0	0	0	0	0	0	124	36.3	1.12
1947205	5.42848	76	2	1	0	1	10	1	3	0	0	1	0	0	0	0	0	0	0	0	0	104	36.3	8.27
1947108	5.8647	86	2	2	0	1	7	1	5	0	0	1	0	0	0	0	0	0	0	0	0	79	36.2	5.02
1946877	5.75613	74	1	2	0	1	4	2	3	0	0	1	0	0	0	0	0	0	0	0	0	132	36.2	23.43
1946238	5.75781	85	2	1	1	1	5	2	4	0	0	0	0	0	0	0	0	0	0	0	0	101	36.2	5.41
1945762	8.69355	82	2	3	0	1	5	2	4	0	0	0	0	0	0	0	0	0	0	0	0	106	36.2	10.40
1945523	5.54698	80	1	1	0	1	24	1	5	0	0	1	1	0	1	0	0	0	0	0	0	106	36.2	3.92
1945502	10.4578	79	2	2	0	2	4	1	5	1	0	1	0	0	1	0	0	0	0	0	0	94	36.2	24.65
1945498	7.8294	75	2	3	0	2	1	2	3	0	0	0	1	0	0	0	0	0	0	0	0	102	36.2	31.41
1945060	11.5584	83	2	3	0	1	4	2	4	1	0	0	0	0	0	0	0	0	0	0	0	110	36.2	14.39
1944650	5.14979	67	1	1	0	1	6	1	4	1	1	0	0	0	1	0	0	0	0	0	0	100	36.2	3.51
1944476	9.509	66	2	2	0	1	168	1	2	0	0	0	0	0	0	0	0	0	0	0	0	99	36.2	6.20
1944447	11.0814	78	1	1	0	1	168	1	3	0	0	1	1	0	0	0	0	0	0	0	0	128	36.2	3.55
1944102	10.8126	93	2	2	0	1	72	2	4	0	0	1	1	0	0	0	0	0	0	0	0	130	36.2	0.77
1944028	10.9384	83	2	3	0	1	3	1	5	0	0	1	0	0	1	0	0	0	0	0	0	94	36.2	7.78
1943543	14.9565	78	2	1	0	1	2	1	3	1	0	1	0	0	0	0	0	0	0	0	0	105	36.2	26.26
1943198	6.81056	89	1	1	0	1	5	1	4	0	0	0	0	0	0	0	0	0	0	0	0	106	36.1	3.16
1943014	4.7609	83	2	1	0	1	264	1	4	1	0	0	1	0	0	0	0	0	0	0	0	116	36.1	5.58
1943000	15.6172	89	1	1	0	1	4	1	4	0	0	0	0	0	0	0	1	0	0	0	0	108	36.1	6.15
1942567	7.59719	83	1	2	0	1	4	1	5	0	0	1	0	0	1	0	0	0	0	0	0	146	36.1	7.73
1942520	5.79678	92	1	1	0	1	1	2	4	1	0	1	0	0	0	0	0	0	0	0	0	130	36.1	7.39
1941940	9.52895	80	2	3	0	1	2	1	5	1	0	1	1	0	1	0	1	0	0	0	0	94	36.1	32.31
1941793	6.04324	74	2	3	0	1	3	1	3	0	0	1	1	0	0	0	0	0	0	0	0	106	36.1	9.89
1941003	13.0397	68	2	2	1	1	192	1	3	0	1	0	0	0	0	0	0	0	0	0	0	102	36.1	6.49
1940652	4.74123	74	2	3	0	1	7	1	3	1	0	1	0	0	0	0	0	0	0	0	0	110	36.1	8.01
1939676	7.7577	92	2	3	0	1	17	1	4	0	0	1	0	0	0	0	0	0	0	0	0	83	36.1	9.38
1939435	5.76105	71	1	1	0	1	10	1	4	1	0	0	1	0	1	0	0	0	0	0	0	117	36.1	2.12
1939079	7.61774	71	2	2	0	1	96	3	4	0	0	1	0	0	1	0	0	0	0	0	0	101	36.0	3.83
1939030	12.5163	84	2	1	0	1	2	1	5	0	0	1	1	0	1	0	0	0	0	0	0	109	36.0	35.42
1939000	7.98856	76	2	3	0	1	144	2	3	0	0	0	0	0	0	0	0	0	0	0	0	104	36.0	2.59
1938636	10.6134	75	2	1	1	1	7	1	3	0	0	0	0	0	0	0	0	0	0	0	0	96	36.0	6.74
1938343	4.63294	79	2	2	0	1	3	1	3	0	0	1	0	0	0	0	0	0	0	0	0	93	36.0	30.00
1938308	24.7576	86	2	3	0	1	5	1	4	1	0	1	1	0	0	0	0	0	0	0	0	96	36.0	2.10
1938106	16.2105	83	2	1	0	1	3	1	4	1	0	1	0	0	0	0	1	0	0	0	0	88	36.0	11.28
1938093	13.8924	80	2	1	0	1	2	2	4	1	0	0	1	0	0	0	1	0	0	0	0	107	35.9	8.59
1937899	5.93953	90	1	1	0	1	5	1	5	0	0	1	0	1	0	0	1	0	0	0	0	91	35.9	4.69
1937881	17.7744	87	2	1	0	1	720	2	4	1	0	1	1	0	0	0	0	0	0	0	0	125	35.9	2.62
1936966	5.59402	91	1	1	0	1	3	1	4	0	0	0	0	0	0	0	0	0	0	0	0	120	35.9	28.39
1936964	9.62782	75	1	1	0	1	240	1	3	1	0	1	0	0	0	0	0	0	0	0	0	104	35.9	2.02
1936946	7.99387	87	2	2	0	1	72	1	5	0	0	0	0	0	1	0	0	0	0	0	0	70	35.9	3.24
1936869	8.7183	84	2	2	0	1	7	1	4	0	0	0	0	0	0	0	0	0	0	0	0	89	35.9	2.15
1936829	5.87479	89	1	2	0	1	18	2	5	0	0	0	0	0	1	0	0	0	0	0	0	135	35.9	1.11
1935993	6.89791	86	2	1	0	1	9	1	4	0	0	1	0	0	0	0	0	0	0	0	0	105	35.9	21.91
1935556	8.50137	76	2	2	0	1	4	1	5	0	0	1	0	0	0	0	0	0	1	1	0	95	35.9	8.24
1935549	6.93687	78	1	1	0	1	384	1	4	0	0	1	0	0	1	0	0	0	0	0	0	127	35.9	1.88
1935481	9.04497	73	1	1	0	1	3	1	5	1	1	0	0	0	1	0	0	0	0	0	0	128	35.9	5.26
1935477	5.55328	90	2	3	0	1	5	1	4	1	0	1	1	0	0	0	0	0	0	0	0	87	35.9	14.56
1935191	5.4941	91	2	1	1	1	120	1	6	0	0	0	0	1	0	0	1	1	0	0	0	84	35.9	7.90
1934367	8.01442	75	1	1	0	1	24	1	3	0	0	1	0	0	0	0	0	0	0	0	0	103	35.9	11.78
1934052	12.0009	75	2	1	0	1	4	1	4	0	0	0	1	0	0	0	0	0	0	1	0	83	35.9	3.14
1933516	9.13522	81	2	2	0	1	48	1	5	0	0	0	0	0	1	0	0	0	0	0	0	105	35.9	3.26
1933290	3.93409	67	2	1	0	1	24	1	3	1	0	1	0	0	0	0	0	0	1	0	0	99	35.8	0.55
1932579	4.77541	85	2	2	0	1	6	2	4	1	0	1	1	0	0	0	0	0	0	0	0	110	35.8	2.27
1932390	4.71363	86	2	3	0	1	4	1	4	0	0	0	1	0	0	0	0	0	0	0	0	77	35.8	22.63
1932193	4.95227	88	2	1	0	1	144	2	4	1	0	1	1	0	0	0	0	0	0	0	0	112	35.8	2.36
1932119	5.78161	88	1	3	0	1	3	1	4	0	0	1	0	0	0	0	0	0	0	0	0	90	35.8	10.43
1931986	9.80485	67	2	1	0	1	24	1	2	0	0	1	1	0	0	0	0	0	0	0	0	95	35.8	3.00
1931922	9.70111	77	1	2	0	1	4	1	3	1	0	1	0	0	0	0	0	0	0	0	0	107	35.8	4.63
1931638	13.0764	78	2	1	0	1	8	1	3	1	0	1	0	0	0	0	1	0	0	0	0	88	35.8	7.29
1931277	3.69995	84	2	3	0	1	24	1	4	0	0	0	0	0	0	0	0	0	0	0	0	96	35.8	1.77
1931021	7.49479	86	2	1	0	1	1	1	5	1	0	1	0	0	0	1	0	0	0	0	0	100	35.8	7.17
1930948	9.9753	78	2	3	0	1	1	1	4	1	0	0	0	0	1	0	0	0	0	0	0	132	35.8	0.51
1930890	6.96714	80	2	2	0	1	240	1	5	1	1	1	1	0	0	0	0	0	0	0	0	101	35.8	1.47
1930850	9.79156	72	1	1	0	1	9	1	6	1	1	0	0	0	1	0	0	1	0	0	0	117	35.8	27.01
1930599	8.12541	89	2	3	0	1	216	1	4	1	0	0	1	0	0	0	0	0	0	0	0	119	35.8	4.35
1930485	14.0985	84	2	3	0	1	3	1	4	1	0	1	1	0	0	0	0	0	0	0	0	106	35.8	4.96
1930388	13.0839	76	1	1	0	1	24	1	4	1	0	1	1	0	1	0	0	0	0	0	0	108	35.7	5.73
1930228	5.10513	81	1	1	0	1	96	2	5	0	1	0	0	0	0	0	0	0	0	0	0	132	35.7	0.74
1929701	5.41787	88	1	1	0	1	24	1	5	0	1	1	0	0	0	0	0	0	0	0	0	103	35.7	5.05
1928802	7.12542	80	2	1	0	1	72	2	4	1	0	0	0	0	0	0	0	0	0	0	0	85	35.7	1.54
1928785	5.23889	76	2	1	0	1	312	1	5	1	1	1	0	0	0	0	0	1	0	0	0	113	35.7	2.01
1928773	6.88718	80	2	1	0	1	1440	2	5	1	0	1	0	1	0	0	0	0	0	0	0	114	35.7	2.91
1928334	4.86091	82	2	2	0	1	8	1	4	1	0	1	1	0	0	0	0	0	0	0	0	91	35.7	4.32
1927837	7.58053	75	2	2	0	1	24	1	3	1	0	1	0	0	0	0	0	0	0	0	0	126	35.7	2.27
1927719	4.93337	84	2	2	0	1	6	1	4	0	0	0	0	0	0	0	0	0	0	0	0	103	35.7	2.74
1927566	7.56911	81	2	2	0	1	5	1	4	1	0	0	0	0	0	0	0	0	0	0	0	110	35.7	11.84
1927437	5.71383	88	1	1	1	1	4	1	5	0	0	1	0	0	0	0	0	0	0	0	0	120	35.6	19.25
1927429	4.67528	83	2	3	0	1	2	1	4	0	0	0	1	0	0	0	0	0	0	0	0	112	35.6	44.67
1927331	4.96091	85	2	3	0	1	72	1	5	1	0	0	1	0	1	0	0	0	0	0	0	95	35.6	1.53
1926237	15.029	80	2	1	0	1	24	1	4	1	0	0	0	0	0	0	0	0	0	0	0	112	35.6	1.76
1926045	3.92638	68	2	2	0	1	264	1	3	1	1	1	0	0	0	0	0	0	0	0	0	106	35.6	2.00
1926001	9.70559	75	1	1	0	1	5	1	3	0	0	0	0	0	0	0	0	0	0	0	0	102	35.6	9.11
1925462	7.76362	81	1	1	0	2	4	1	5	0	1	1	1	0	0	0	0	0	0	0	0	111	35.6	16.92
1925327	10.9458	82	1	1	0	1	24	1	5	1	0	1	1	1	0	0	0	0	0	0	0	82	35.6	3.78
1925025	11.6831	85	2	1	0	1	168	2	7	1	0	1	0	0	1	0	0	0	1	0	0	118	35.6	23.62
1924822	5.7881	83	2	3	0	1	6	1	4	0	0	0	0	0	0	0	0	0	0	0	0	98	35.6	2.15
1924419	5.68852	87	1	1	0	1	1	1	4	0	0	0	1	0	0	0	0	0	0	0	0	113	35.6	6.74
1924411	5.75944	84	2	1	0	1	48	1	4	1	0	0	0	0	0	0	0	0	0	0	0	108	35.6	2.06
1924396	4.76318	66	1	2	0	1	240	2	4	1	0	0	1	1	0	0	0	0	1	0	0	116	35.5	3.10
1924346	4.53479	79	1	1	1	1	6	1	3	0	0	1	0	0	0	0	0	0	0	0	0	109	35.5	5.49
1923833	4.85178	90	2	1	0	1	72	1	4	0	0	0	0	0	0	0	0	0	0	0	0	117	35.5	1.67
1923377	9.65469	75	2	3	0	1	4	1	4	0	1	0	0	0	0	0	0	0	0	0	0	106	35.5	8.28
1923361	6.87819	81	1	1	0	1	120	1	5	1	0	0	1	0	1	0	0	0	0	0	0	134	35.5	2.69
1923126	5.99093	79	2	2	1	1	48	1	3	0	0	1	0	0	0	0	0	0	0	0	0	98	35.5	2.27
1922611	6.79332	91	2	3	0	1	9	1	4	0	0	1	1	0	0	0	0	0	0	0	0	126	35.5	165.10
1922591	5.96458	89	1	1	0	1	14	1	4	1	0	0	0	0	0	0	0	0	0	0	0	71	35.5	2.34
1922058	5.35157	84	1	1	0	1	8	1	8	0	0	1	0	0	1	0	1	0	1	0	0	116	35.5	3.03
1921997	9.96804	80	1	1	0	1	120	2	5	0	0	0	1	0	1	0	0	0	0	0	0	129	35.5	3.16
1921620	6.60594	85	2	2	0	1	5	3	4	0	0	1	0	0	0	0	0	0	0	0	0	88	35.5	7.50
1921615	9.88564	86	2	3	0	1	72	2	4	0	0	1	0	0	0	0	0	0	0	0	0	126	35.4	2.11
1921604	7.95023	81	2	2	0	1	24	1	4	0	0	1	0	0	0	0	0	0	0	0	0	97	35.4	5.20
1921345	10.9622	92	2	1	0	1	3	1	4	1	0	0	1	0	0	0	0	0	0	0	0	85	35.4	1.70
1921276	7.8425	86	2	1	0	1	240	1	6	1	0	0	0	0	1	0	0	0	0	0	1	92	35.4	2.90
1921259	11.8981	80	2	2	0	1	24	1	6	1	0	1	1	0	0	1	0	0	0	1	0	96	35.4	6.92
1920862	5.70775	87	2	1	0	1	4	1	5	0	0	0	0	0	0	0	0	1	0	0	0	84	35.4	10.14
1920724	6.10448	81	1	2	0	1	144	1	4	1	0	0	1	0	0	0	0	0	0	0	0		35.4	7.80
1920535	4.22897	77	2	1	0	1	24	1	4	1	0	1	0	0	1	0	0	0	0	0	0	116	35.4	31.22
1920523	9.63941	90	1	2	0	1	10	1	4	0	0	1	1	0	0	0	0	0	0	0	0	81	35.4	5.72
1920233	6.77738	86	2	2	0	1	3	1	5	1	0	0	0	0	1	0	0	0	0	0	0	89	35.4	12.42
1919802	6.03877	84	2	2	0	1	336	1	4	1	0	0	1	0	0	0	0	0	0	0	0	120	35.4	3.26
1919776	5.93071	68	2	2	0	1	96	2	3	1	0	1	0	0	1	0	0	0	0	0	0	123	35.4	2.32
1919677	7.59612	81	2	3	0	2	9	1	4	0	0	1	1	0	0	0	0	0	0	0	0	97	35.4	5.56
1919673	9.78206	84	2	1	0	1	3	1	5	0	0	1	0	0	1	0	1	0	0	0	0	59	35.4	4.89
1919371	6.67499	89	2	1	0	1	192	2	5	0	0	0	0	0	1	0	0	0	0	0	0	123	35.4	1.29
1918874	11.9435	88	2	1	0	1	312	1	5	1	0	1	1	0	1	0	0	0	0	0	0	83	35.4	4.16
1918412	7.99797	78	2	1	0	1	96	2	5	1	1	1	0	0	1	0	0	0	0	0	0	114	35.4	2.11
1918173	9.99969	81	2	2	0	1	24	1	7	1	0	1	1	0	1	0	0	1	0	0	0	82	35.4	1.69
1918154	6.71677	86	1	1	0	1	4	1	4	0	0	0	0	0	0	0	0	0	0	0	0	134	35.4	18.37
1918005	9.56944	88	1	1	0	1	5	3	4	0	0	0	0	0	0	0	0	0	0	0	0	123	35.4	0.24
1917872	8.75328	84	1	1	0	1	14	1	6	0	0	1	0	0	0	0	0	0	1	0	0	103	35.3	16.99
1917664	5.69888	85	2	1	0	1	48	1	4	1	0	1	1	0	0	0	0	0	0	0	0	76	35.3	1.32
1917329	14.8743	81	2	1	0	1	48	2	5	1	1	1	0	0	0	0	0	0	0	0	0	122	35.3	0.97
1916829	14.921	84	1	2	0	1	240	2	4	1	0	0	1	0	0	0	0	0	0	0	0	87	35.3
1916781	4.90412	96	1	1	0	1	6	1	5	0	0	1	1	0	1	0	0	0	0	0	0	103	35.3	21.65
1916768	7.6983	89	2	2	0	1	24	1	4	0	0	0	0	0	0	0	0	0	0	0	0	86	35.3	1.84
1916706	9.31084	86	2	1	0	1	7	1	5	1	1	1	1	0	0	0	0	0	0	0	0	89	35.3	14.61
1916606	5.68184	82	2	3	0	1	5	1	4	1	0	1	0	0	0	0	0	0	0	0	0	94	35.3	15.52
1916020	6.08037	84	2	3	0	1	2	3	5	1	1	0	0	0	0	0	0	0	0	0	0	103	35.3	1.53
1915960	7.01686	73	2	3	1	1	24	1	6	1	0	0	0	0	0	0	0	0	1	0	1	81	35.3	20.69
1915460	7.63093	83	1	1	0	1	4	1	4	0	0	0	0	0	0	0	0	0	0	0	0	115	35.3	11.26
1915277	4.88839	83	1	1	0	1	312	2	5	1	0	0	0	1	0	0	0	0	0	0	0	145	35.3	2.73
1915111	9.09273	87	1	1	0	1	720	2	4	1	0	1	0	0	0	0	0	0	0	0	0	102	35.3	1.56
1914994	12.3441	79	1	1	1	3	240	2	4	1	0	0	0	0	0	0	0	0	1	0	0	139	35.3	0.45
1914294	5.08064	87	2	1	0	1	3	1	4	0	0	0	0	0	0	0	0	0	0	0	0	96	35.2	16.78
1914232	10.8659	79	1	1	0	1	720	2	3	0	0	0	0	0	0	0	1	0	0	0	0	118	35.2	0.65
1914132	6.94507	79	1	1	0	1	24	1	3	0	0	0	0	0	0	0	0	0	0	0	0	102	35.2	7.32
1914117	7.66353	66	1	3	0	2	13	1	3	0	0	0	0	0	0	0	0	0	1	0	0	136	35.2	2.09
1913576	6.63203	74	1	3	0	1	6	2	4	0	0	0	0	0	1	0	1	0	0	0	0	126	35.2	13.49
1913009	6.77101	79	2	1	0	1	5040	2	3	1	0	0	0	0	0	0	0	0	0	0	0	123	35.2
1912900	7.75825	94	1	1	0	1	2	1	4	1	0	1	0	0	0	0	0	0	0	0	0	106	35.2	110.24
1912373	7.98288	84	2	2	0	1	24	1	4	0	0	0	0	0	0	0	0	0	0	0	0	111	35.2	2.65
1912018	4.94373	67	1	1	0	1	2	1	2	0	0	0	0	0	0	0	0	0	0	0	0	125	35.2	9.68
1912000	10.7112	86	2	2	0	1	12	1	6	0	1	0	0	0	0	0	0	1	0	0	0	72	35.2	8.36
1911998	4.79604	86	2	1	0	1	14	1	4	0	0	0	0	0	0	0	0	0	0	0	0	96	35.2	3.14
1911757	4.78556	85	2	3	0	1	5	1	4	1	0	0	0	0	0	0	0	0	0	0	0	104	35.2	3.78
1911561	7.18941	66	2	1	0	1	408	2	5	0	1	1	0	0	1	0	0	1	0	0	0	133	35.2	0.50
1911251	8.86376	79	1	1	0	1	48	2	3	0	0	1	1	0	0	0	0	0	0	0	0	144	35.2	1.24
1910862	7.82691	78	2	2	0	1	240	2	4	1	0	1	1	0	1	0	0	0	0	0	0	99	35.2	1.73
1910793	9.61916	90	2	1	0	1	3	2	4	1	0	1	1	0	0	0	0	0	0	0	0	114	35.2	4.79
1910544	10.6949	67	2	2	0	1	24	1	4	1	1	1	0	0	1	0	0	0	0	0	0	102	35.2	2.88
1910161	6.41706	74	2	1	0	1	216	1	5	0	0	1	1	0	0	0	0	1	0	0	0	127	35.1	2.24
1910080	8.12516	83	2	2	0	1	72	1	4	0	0	1	0	0	0	0	0	0	0	0	0	104	35.1	1.98
1908799	5.9626	90	2	3	0	1	6	1	5	0	0	1	1	0	1	0	0	0	0	0	0	91	35.1	32.10
1908453	21.9808	81	2	1	0	1	3	1	6	1	0	1	1	0	1	0	0	0	1	0	0	92	35.1	5.58
1908430	5.86911	86	1	1	0	3	5	1	4	0	0	1	1	0	0	0	0	0	0	0	0	88	35.1	3.16
1908281	5.07693	92	1	1	0	1	24	2	5	1	0	1	1	0	1	0	0	0	0	0	0	118	35.1	0.69
1908230	5.78602	83	2	2	0	1	72	1	5	1	0	0	0	0	1	0	0	0	0	0	0	91	35.1	4.07
1908123	7.6058	78	1	2	0	1	3	1	3	1	0	0	0	0	0	0	0	0	0	0	0	90	35.1	6.30
1908072	4.74979	89	2	3	0	1	360	1	5	1	0	0	0	0	0	0	0	0	0	0	1	85	35.1	3.02
1908022	4.84241	83	1	1	0	1	4	1	4	0	0	0	0	0	0	0	0	0	0	0	0	114	35.1	2.26
1908010	7.98919	70	1	1	0	1	96	2	3	0	0	0	0	0	0	0	0	0	0	0	0	127	35.1	1.47
1907590	4.60792	85	1	2	0	1	4	1	4	0	0	0	0	0	0	0	0	0	0	0	0	116	35.1	13.24
1907550	6.918	83	2	1	0	1	2	1	4	1	0	1	0	0	0	0	0	0	0	0	0	102	35.1	6.39
1907484	8.8506	88	2	1	0	1	24	1	4	0	0	0	0	0	0	0	0	0	0	0	0	75	35.1	34.61
1907429	10.1854	84	2	1	0	1	7	2	4	0	0	0	0	0	0	0	0	0	0	0	0	137	35.1	1.99
1907416	13.0124	83	1	2	0	1	72	1	5	0	0	0	0	0	1	0	1	0	0	0	0	81	35.1	1.25
1907385	6.0276	80	2	3	0	1	4	1	5	0	0	1	0	0	1	0	1	0	0	0	0	123	35.1	22.57
1906641	10.8872	87	2	1	0	1	5	2	4	1	0	1	1	0	0	0	0	0	0	0	0	111	35.1	19.49
1906030	10.773	67	1	1	0	1	72	1	2	1	0	0	0	0	0	0	0	0	0	0	0	104	35.1	2.58
1905982	8.23485	83	2	3	0	1	48	1	4	0	0	0	0	0	0	0	0	0	0	0	0	65	35.1	1.73
1905935	9.11683	78	2	3	0	1	48	1	5	1	1	1	0	0	1	0	0	0	0	0	0	67	35.0	3.38
1905749	5.30225	79	1	1	0	1	960	1	4	1	0	1	0	0	1	0	0	0	0	0	0	102	35.0	3.10
1905677	7.809	72	1	3	0	1	6	1	3	0	0	0	1	0	0	0	0	0	0	0	0	102	35.0	3.10
1905668	9.45414	70	2	2	0	1	5	1	4	1	0	0	0	0	0	0	0	0	0	0	0	101	35.0	5.28
1905659	6.17978	82	1	1	0	1	24	1	5	0	1	1	1	0	0	0	0	0	0	0	0	118	35.0	4.18
1905525	6.20012	94	1	1	0	1	24	1	4	0	0	0	1	0	0	0	0	0	0	0	0	96	35.0	2.91
1905004	5.01326	85	1	1	0	1	120	2	5	0	0	1	0	0	1	0	0	0	0	0	0	128	35.0	1.79
1904917	6.99295	76	2	1	0	2	1	1	3	0	0	0	0	0	0	0	1	0	0	0	0	118	35.0	5.90
1904811	7.78895	80	1	3	0	1	720	2	6	1	1	1	1	0	1	0	0	0	0	0	0	90	35.0	0.98
1904621	7.74355	85	2	1	0	1	6	1	5	1	1	0	0	0	0	0	0	0	0	0	0	103	35.0	11.35
1904595	5.46899	88	2	2	0	1	24	2	5	0	0	0	0	0	0	0	0	1	0	0	0	87	35.0	0.95
1904439	8.6426	86	2	2	0	1	264	1	5	1	0	0	0	0	1	0	0	0	0	0	0	132	34.9	3.54
1904221	8.18807	86	2	2	0	1	24	1	5	0	0	0	1	0	0	1	0	0	0	0	0	68	34.9	4.59
1904196	9.97201	88	2	1	0	1	2880	2	4	0	0	1	0	0	0	0	0	0	0	0	0	118	34.9	1.07
1904163	8.04868	86	1	1	0	1	168	1	4	1	0	0	1	0	0	0	0	0	0	0	0	144	34.9	5.38
1903840	7.64586	90	2	1	0	1	24	1	5	1	0	1	1	0	0	0	0	0	0	0	0	111	34.9	6.72
1903496	9.79979	73	2	1	0	1	120	3	4	0	0	1	0	0	0	1	0	0	0	0	0	99	34.9	1.95
1903405	9.25956	86	2	1	0	1	24	2	4	0	0	0	0	0	0	0	0	0	0	0	0	85	34.9	36.14
1903395	4.77688	84	2	2	0	1	72	2	6	1	1	1	0	0	0	0	0	0	1	0	0	122	34.8	0.58
1903272	7.09562	84	2	1	0	1	24	1	5	1	0	1	0	0	0	0	0	0	0	0	0	118	34.8	7.94
1902919	4.1676	77	2	3	0	1	72	1	4	1	0	0	0	0	1	0	0	0	0	0	0	100	34.8	2.49
1902775	5.64792	87	2	2	0	1	96	2	5	1	0	1	0	0	1	0	0	0	0	0	0	117	34.8	0.75
1902769	5.95795	82	2	3	0	1	1	1	6	0	0	1	1	0	1	0	0	0	0	0	0	83	34.8	7.90
1902638	12.837	83	2	1	0	2	4	1	4	0	0	1	0	0	0	0	1	0	0	0	0	94	34.8	63.36
1902633	4.77463	70	2	1	0	1	3	2	3	0	0	0	0	0	0	0	0	0	0	0	0	104	34.8	9.51
1902371	6.88024	93	2	1	0	1	5	1	5	1	0	1	0	0	0	0	0	0	1	0	0	85	34.8	5.42
1902139	5.12385	79	2	1	0	1	24	1	4	0	0	0	0	0	0	0	0	1	0	0	0	91	34.8	1.94
1902078	5.92145	81	2	1	0	1	216	1	4	1	0	1	0	0	0	0	0	0	0	0	0		34.8	3.06
1902031	9.80713	75	1	3	0	1	72	2	4	1	0	1	1	0	1	0	0	0	0	0	0	133	34.8	1.71
1901885	3.77493	80	2	3	0	1	48	1	4	1	0	1	0	0	0	0	0	0	0	0	0	98	34.8	0.73
1901692	5.82926	83	2	1	0	1	2160	2	5	1	1	0	0	0	0	0	0	0	0	0	0	118	34.8	1.30
1901551	9.83605	82	2	2	0	1	168	2	8	1	1	1	0	0	1	0	0	0	1	0	0	93	34.8	1.55
1901463	4.20376	86	2	3	0	1	312	1	5	1	1	0	0	0	0	0	0	0	0	0	0	105	34.8	4.14
1901387	7.67346	83	2	3	0	1	2	1	4	0	0	1	0	0	0	0	0	0	0	0	0	101	34.8	8.52
1900201	6.71182	91	2	3	1	1	10	1	5	0	0	1	1	0	1	0	0	0	0	0	0	83	34.8	10.84
1900114	8.09902	83	1	3	0	1	24	1	4	0	0	0	0	0	0	0	0	0	0	0	0	112	34.7	1.85
1861281	9.2286	86	1	1	0	1	72	2	4	1	0	1	1	0	0	0	0	0	0	0	0	156	34.7	1.40
1861280	8.03392	87	1	1	0	1	168	2	4	0	0	1	0	0	0	0	0	0	0	0	0	77	34.7	0.90
1861241	8.00975	90	2	2	0	1	144	1	5	1	0	0	0	0	1	0	0	0	0	0	0	113	34.7	2.25
1861231	8.91029	72	2	2	0	1	120	1	3	1	0	1	1	0	0	0	0	0	0	0	0	113	34.7	4.48
1861225	9.97156	81	2	3	0	1	72	2	6	1	1	1	1	0	1	0	0	0	0	0	0	108	34.7	0.35
1861222	10.2903	71	2	2	0	1	312	1	4	0	0	1	1	0	1	0	1	0	0	0	0	106	34.7	5.91
1861188	6.17216	81	1	1	0	1	10	1	4	0	0	0	0	0	0	0	0	0	0	0	0	85	34.6	2.49
1861023	9.88769	79	2	1	0	1	4	1	4	1	0	1	0	0	1	0	1	0	0	0	0	73	34.6	14.72
1861001	5.05013	88	2	2	0	1	72	1	6	1	0	0	0	0	1	0	0	0	0	0	0	69	34.6	1.71
1860866	6.09575	73	1	1	0	1	2	2	3	0	0	0	0	0	0	0	0	0	0	0	0	107	34.6	22.28
1860782	4.72931	87	2	1	0	1	48	2	6	0	0	0	0	0	1	0	0	1	0	0	0	111	34.6	1.52
1860417	5.09388	82	2	1	0	1	24	1	6	1	1	1	0	0	1	0	0	0	0	0	0	101	34.6	1.46
1860414	7.61032	79	2	1	1	1	8	1	3	0	0	0	0	0	0	0	0	0	0	0	0	122	34.6	3.70
1860170	6.71819	90	2	3	0	1	96	1	6	1	1	0	0	0	1	0	0	0	0	0	0	117	34.6	0.90
1859939	10.8125	69	2	1	0	1	96	2	4	1	0	1	1	0	1	0	0	0	0	0	0	126	34.6	0.98
1859478	12.9981	88	2	1	0	1	144	2	6	0	1	0	0	0	1	0	0	0	0	0	0	108	34.6	1.76
1859090	8.88262	76	1	1	0	1	24	2	4	0	0	0	0	0	1	0	0	0	0	0	0	163	34.6	5.26
1859059	6.79767	81	1	1	0	1	672	2	6	1	1	1	1	0	1	0	0	0	0	0	0	127	34.6	2.28
1858627	8.00706	73	2	2	0	1	120	2	3	0	0	1	0	0	0	0	0	0	0	0	0	108	34.6	1.66
1858551	11.3762	81	1	1	0	1	504	2	4	0	0	1	0	0	0	0	0	0	0	0	0	176	34.6	0.48
1858460	8.82098	79	2	1	0	1	4	1	3	0	0	1	0	0	0	0	0	0	0	0	0	82	34.6	5.33
1858331	8.87362	86	2	2	0	1	216	1	6	1	1	1	0	0	0	0	0	0	0	0	0	80	34.5	1.79
1858310	8.94394	75	2	3	1	1	3	1	6	1	1	1	0	0	1	0	0	0	0	0	0	104	34.5	12.85
1858209	8.79789	90	2	3	0	1	672	2	5	1	0	1	1	0	1	0	0	0	0	0	0	114	34.5	0.66
1857926	5.26949	81	2	3	0	1	240	2	4	0	0	0	1	0	0	0	0	0	0	0	0	131	34.5	1.95
1857467	7.18694	84	2	2	0	1	144	1	7	1	0	1	0	0	1	0	0	1	0	0	0	99	34.5	2.91
1857012	6.18641	85	1	3	0	1	2	2	5	0	0	1	0	0	1	0	0	0	0	0	0	117	34.4	13.76
1856951	8.14231	85	2	1	0	1	264	2	4	1	0	0	0	0	0	0	1	0	0	0	0	109	34.4	0.35
1856649	7.72881	66	2	3	0	1	48	2	3	0	0	0	0	0	0	0	0	0	0	0	1	88	34.4	2.89
1856420	7.205	86	1	3	0	1	48	2	5	0	0	0	0	0	1	0	0	0	0	0	0	113	34.4	4.95
1856111	5.90503	84	2	2	0	1	96	2	5	1	0	1	1	0	0	0	0	1	0	0	0	80	34.4	1.76
1856012	29.0353	87	1	1	0	1	19	2	7	1	0	1	1	0	1	0	0	1	0	0	0	100	34.4	1.32
1855767	8.00191	73	1	1	0	1	672	2	4	1	0	0	0	0	1	0	0	0	0	0	0	142	34.4	1.82
1855633	8.64307	88	2	1	0	1	2	1	6	1	0	1	0	0	1	0	0	1	0	0	0	121	34.4	19.87
1855584	8.88786	89	1	2	0	1	20	1	6	0	0	0	0	0	1	0	0	0	1	0	0	78	34.4	2.68
1855161	8.11126	87	2	3	0	1	312	1	6	0	1	1	0	0	1	0	0	0	0	0	0	121	34.4	7.19
1855149	10.0696	83	1	1	0	1	240	1	5	0	0	1	1	0	0	0	0	0	0	1	0	119	34.4	15.27
1855090	6.57127	84	2	3	0	3	7	1	4	1	0	0	0	0	0	0	0	0	0	0	0	115	34.4	2.15
1855062	17.8347	75	2	1	0	1	432	2	4	0	0	0	0	0	0	0	0	0	1	0	0	112	34.3	12.53
1855001	10.0642	80	1	1	0	1	48	2	5	0	0	0	0	0	1	0	0	0	0	0	0	130	34.3	0.58
1854785	4.0369	74	1	2	0	1	288	1	5	1	0	1	1	0	1	0	0	0	1	0	0	141	34.3	2.07
1854717	8.15675	68	2	2	0	1	48	2	2	0	0	0	0	0	0	0	1	0	0	0	0	85	34.3	1.87
1854120	7.87911	79	1	1	0	1	5	1	3	1	0	0	1	0	0	0	0	0	0	0	0	97	34.3	0.67
1853937	7.03517	93	2	1	0	1	72	1	5	0	0	1	1	0	0	0	1	1	0	0	0	94	34.3	7.25
1853470	5.75221	74	2	1	0	1	10	1	4	0	0	0	0	0	1	0	0	0	0	0	0	100	34.3	7.67
1853392	7.9309	73	2	2	0	1	240	1	4	1	0	1	0	0	1	0	0	0	0	0	0	77	34.3	4.99
1853155	17.9329	76	1	1	0	1	24	2	4	1	0	0	1	0	0	0	0	0	1	0	0	98	34.3	2.52
1852747	9.16072	70	2	1	0	1	10	1	4	0	1	0	0	0	0	0	0	0	0	0	0	99	34.3	3.33
1852536	8.39727	90	2	1	0	1	3	1	5	0	0	1	1	0	0	0	0	1	0	0	0	120	34.2	26.83
1852206	5.92546	66	2	1	0	1	720	2	2	0	0	0	0	0	0	0	0	0	0	0	0	115	34.2	4.82
1851925	8.84528	74	1	2	0	1	120	2	4	1	0	0	1	1	0	0	0	0	0	0	0	110	34.2	6.02
1851888	12.822	79	1	1	0	1	5	3	4	1	1	0	0	0	0	0	1	0	0	0	0	91	34.2	11.86
1851736	10.0199	75	2	2	0	1	120	2	4	1	1	1	0	0	0	0	0	0	0	0	0	106	34.2	2.59
1851709	5.91969	86	2	3	0	1	4	2	4	0	0	0	0	0	0	0	0	0	0	0	0	116	34.1	1.82
1851618	6.50358	76	2	1	0	1	5	1	4	1	1	1	1	0	0	0	0	0	0	0	0	80	34.1	2.88
1851595	9.91822	79	2	2	0	1	96	1	3	1	0	0	1	0	0	0	0	0	0	0	0	85	34.1	2.34
1851433	5.78574	79	1	1	0	1	720	1	4	0	0	1	1	0	1	0	0	0	0	0	0	114	34.1	2.01
1851291	10.1004	81	2	3	0	1	720	3	6	1	1	1	1	0	1	0	0	0	0	0	0	116	34.1	4.48
1850889	8.88375	89	2	3	0	1	24	1	5	1	0	0	0	0	0	0	0	0	0	0	0	89	34.1	0.81
1850682	16.8945	91	1	1	0	1	8	1	6	0	0	1	1	0	1	0	0	0	1	0	0	98	34.0	10.62
1850604	5.98659	87	1	1	0	1	72	2	6	0	0	0	0	0	1	1	0	0	0	0	0	86	34.0	2.18
1850337	14.4201	78	2	2	0	1	7	1	5	1	1	1	0	0	1	0	0	0	0	0	0	104	34.0	10.38
1850302	8.73801	77	2	3	0	1	360	1	3	0	0	1	1	0	0	0	0	0	0	0	0	107	34.0	0.67
1850109	8.92561	79	2	1	0	1	600	2	5	1	0	0	0	0	0	0	0	1	1	0	0	122	34.0	2.03
1849972	9.61443	83	1	2	0	1	8	1	5	0	0	1	0	0	0	0	0	0	1	0	0	106	33.9	9.02
1849437	4.81123	81	1	1	0	1	144	2	4	0	0	1	1	0	0	0	0	0	0	0	0	108	33.9	0.53
1849319	9.13061	79	2	1	0	1	48	1	5	1	1	0	1	0	0	0	0	0	0	1	0	59	33.9	0.76
1849218	11.0592	75	2	2	0	1	144	1	3	1	0	0	0	0	0	0	0	0	0	0	0	114	33.9	7.14
1849026	4.29986	81	2	2	0	1	168	1	4	1	0	0	0	0	0	0	0	0	0	0	0	87	33.9
1848991	6.67921	90	2	3	0	1	120	1	4	0	0	0	0	0	0	0	0	0	0	0	0	69	33.9	2.09
1848624	11.8798	77	2	1	1	1	24	1	4	0	0	0	0	0	0	0	0	0	1	0	0	92	33.8	1.86
1848614	23.1708	88	2	1	0	1	552	2	5	0	0	1	0	0	1	0	0	0	0	0	0	113	33.8	0.18
1848508	9.098	83	2	3	0	1	384	2	7	1	1	0	0	0	1	0	0	1	0	0	0	120	33.8	0.37
1848455	8.02188	81	2	1	0	1	3	1	4	1	0	1	0	0	0	0	0	0	0	0	0		33.8	4.27
1848221	6.69289	79	2	1	0	1	12	2	5	1	1	1	0	0	0	0	1	0	0	0	0	116	33.8	3.95
1848113	6.01737	92	2	2	0	1	24	1	4	0	0	0	1	0	0	0	0	0	0	0	0	98	33.8	1.44
1848048	6.02242	89	1	1	0	1	72	1	4	0	0	0	0	0	0	0	0	0	0	0	0	115	33.8	1.69
1847935	8.13008	79	1	1	0	1	4	1	4	0	1	0	0	0	0	0	0	0	0	0	0	113	33.8	4.69
1847738	4.2039	91	1	1	1	1	144	2	5	1	1	1	0	0	0	0	0	0	0	0	0	122	33.8	0.97
1847534	6.66797	78	1	2	0	2	96	1	4	1	1	0	0	0	0	0	0	0	0	0	0	121	33.8	1.08
1847162	4.64792	85	1	1	0	1	336	1	6	0	0	0	0	0	1	0	0	0	1	0	0	110	33.8	1.86
1847151	10.8858	84	1	1	0	1	528	2	6	1	1	1	1	0	0	0	0	0	0	0	0	127	33.8	1.73
1846947	9.78152	75	1	1	0	1	480	3	3	1	0	0	0	0	0	0	0	0	0	0	0	99	33.7	2.27
1846839	8.98721	94	2	2	0	1	24	2	4	1	0	0	0	0	0	0	0	0	0	0	0	70	33.7	0.36
1846741	6.96935	85	2	3	0	1	24	1	4	0	0	0	0	0	0	0	0	0	0	0	0	84	33.7	1.41
1846699	4.74998	93	2	3	0	1	3	1	4	1	0	1	0	0	0	0	0	0	0	0	0	94	33.7	10.40
1846561	7.96138	85	2	2	0	1	24	1	4	0	0	1	1	0	0	0	0	0	0	0	0	78	33.7	2.40
1846422	18.7458	73	2	2	0	2	12	2	5	0	1	0	1	0	0	0	0	0	0	0	0	107	33.6	20.12
1846203	5.04333	74	2	3	0	1	4	2	5	1	1	1	0	0	1	0	0	0	0	0	0	118	33.6	0.53
1846118	8.06853	89	2	3	0	1	24	1	4	0	0	1	1	0	0	0	0	0	0	0	0	85	33.6	5.98
1845862	7.91843	79	1	1	0	1	30	2	3	0	0	1	1	0	0	0	0	0	0	0	0	133	33.6	1.72
1845559	5.86608	88	1	2	0	1	312	1	4	0	0	0	0	0	0	0	0	0	0	0	0	99	33.6	6.03
1845393	6.95273	72	2	3	0	1	528	2	6	1	1	0	0	0	0	1	1	0	0	0	0	99	33.6	2.16
1845116	6.7031	90	1	1	0	1	24	1	6	1	0	1	1	0	1	0	0	0	0	0	0	124	33.5	11.29
1845051	9.65867	76	2	1	0	1	4	2	3	0	0	0	0	0	0	0	0	0	0	0	0	93	33.5	12.02
1844910	6.90808	94	2	1	0	1	2	2	4	1	0	1	0	0	0	0	0	0	0	0	0	104	33.5	6.61
1844796	6.89214	75	2	2	0	1	720	1	5	1	0	0	1	0	1	0	1	0	0	1	0	111	33.5	2.55
1844787	8.80235	79	1	1	0	1	10	1	4	0	1	0	1	0	0	0	0	0	0	0	0	92	33.5	4.86
1844651	13.5868	78	2	1	0	1	14	1	4	1	1	1	1	0	0	0	0	0	0	0	0	100	33.5	3.29
1844233	5.8555	84	2	1	0	1	48	1	4	1	0	0	0	0	0	0	0	0	0	0	0	61	33.5	8.86
1844132	7.75667	86	2	1	1	1	14	1	5	0	0	1	0	0	1	0	0	0	0	0	0	96	33.5	2.10
1844122	9.8209	73	1	1	0	1	4	3	3	1	0	0	0	0	0	0	0	0	0	0	0	121	33.5	18.87
1844015	7.11014	87	2	1	0	1	720	2	4	0	0	0	0	0	0	0	0	0	0	0	0	103	33.4	1.90
1843777	7.44684	95	1	1	1	1	1	2	4	0	0	1	1	0	0	0	0	0	0	0	0	115	33.4	11.09
1843691	7.14924	87	1	1	0	1	216	1	4	0	0	1	1	0	0	0	0	0	0	0	0	102	33.4	2.73
1843629	8.19627	84	1	3	0	1	24	1	6	1	0	1	0	0	1	0	0	0	0	0	1	107	33.4	26.77
1843398	13.3797	80	2	1	0	1	3	1	6	0	1	1	0	0	1	0	0	0	0	0	0	120	33.4	8.14
1843173	9.63201	79	1	1	0	1	96	3	3	0	0	0	0	0	0	0	0	0	0	0	0	104	33.4	4.28
1843100	8.83814	77	1	1	0	2	24	1	4	1	1	0	0	0	0	0	0	0	0	0	0	95	33.3	6.55
1843013	7.06066	85	2	1	0	1	24	1	4	0	0	0	0	0	0	0	1	0	0	0	0	92	33.3	6.11
1842778	12.0184	71	2	2	0	1	240	3	3	0	0	0	0	0	0	0	0	0	0	0	0	93	33.3	10.46
1842602	4.85348	77	1	2	1	1	72	1	3	0	0	0	0	0	0	0	0	0	0	0	0	99	33.2	1.66
1842390	5.57965	92	2	3	0	1	48	1	4	1	0	0	0	0	0	0	0	0	0	0	0	88	33.2	1.03
1841939	6.71647	75	1	1	0	1	24	2	6	0	1	1	1	0	1	0	0	0	1	0	0	113	33.2	2.74
1841935	10.5665	92	1	1	1	1	24	1	4	0	0	1	1	0	0	0	0	0	0	0	0	87	33.2	2.26
1841853	10.1057	93	2	2	0	3	120	1	5	1	0	1	1	0	1	0	0	0	0	0	0	111	33.2	2.20
1841543	6.08505	81	2	1	0	1	168	2	5	0	0	0	0	0	0	0	0	1	0	0	0	112	33.2	0.60
1840778	12.7886	86	2	1	0	1	7	2	4	1	0	0	0	0	0	0	0	0	0	0	0	136	33.2	2.10
1840653	6.44082	75	2	1	0	1	4	1	3	0	0	0	0	0	0	0	0	0	0	0	0	88	33.2	12.79
1840232	8.93955	79	2	3	0	1	5	1	5	0	0	0	0	0	1	0	0	1	0	0	0	90	33.2	8.80
1840225	16.2	92	2	1	0	1	120	2	4	0	0	1	1	0	0	0	0	0	0	0	0	119	33.1	2.13
1839907	15.0212	85	1	2	0	1	24	1	4	0	0	1	1	0	0	0	0	0	0	0	0	72	33.1	1.62
1839808	11.8044	81	2	1	0	1	6	1	6	1	0	1	1	0	1	0	0	1	0	0	0	92	33.1	52.99
1839291	9.5625	76	1	2	0	1	72	2	7	1	0	1	1	0	1	0	0	0	0	0	1	115	33.1	0.96
1838914	6.24968	76	1	1	0	1	96	1	5	1	0	1	0	0	1	1	0	0	0	0	0	71	33.1	2.83
1838650	8.97322	89	2	1	0	1	24	1	5	0	0	1	1	0	0	0	1	0	1	0	0	87	33.1	26.43
1838500	9.12667	89	2	1	0	1	504	2	4	0	0	0	1	0	0	0	0	0	0	0	0	119	33.0	2.36
1837642	11.7431	74	2	1	0	1	6	1	4	0	0	1	1	0	0	0	0	0	0	0	0	121	33.0	2.21
1837431	6.94309	84	2	1	0	1	144	2	4	0	0	0	0	0	0	0	0	0	0	0	0	80	33.0	0.16
1837323	10.7758	81	2	1	0	1	72	1	4	1	0	1	1	0	0	0	0	0	0	0	0	102	33.0	1.94
1837069	6.08929	91	1	1	0	1	2160	1	6	0	0	1	0	0	1	0	0	0	1	0	0	103	33.0
1836926	7.40182	90	2	2	0	1	24	1	4	1	0	0	1	0	0	0	0	0	0	0	0	94	33.0	1.52
1836877	11.6994	95	2	1	0	1	288	2	5	1	0	1	0	0	0	0	0	0	0	1	0	105	33.0	3.12
1836148	9.10626	71	1	1	1	1	144	2	3	1	0	1	1	0	0	0	0	0	0	0	0	131	33.0	1.69
1835987	13.7366	86	2	3	0	1	24	1	4	1	0	0	0	0	0	0	0	0	0	0	0	109	33.0	12.31
1835582	17.7898	76	1	2	0	1	24	1	4	0	0	0	0	0	0	0	0	0	0	0	1	122	33.0	6.46
1835354	4.84623	82	2	1	0	1	3	1	4	0	0	1	0	0	0	0	0	0	0	0	0	98	32.9	5.85
1835165	4.30905	79	2	3	0	1	2	1	3	0	0	0	0	0	0	0	1	0	0	0	0	85	32.9	8.40
1835155	8.94712	75	1	2	0	2	264	1	3	0	0	0	0	0	0	0	0	0	0	0	0	105	32.9	1.74
1835114	11.9331	81	2	1	0	1	528	1	5	1	1	0	1	0	0	0	0	0	0	0	0	81	32.8	3.86
1834568	10.0017	72	2	1	0	1	72	2	5	0	0	0	0	0	1	0	0	1	0	0	0	133	32.8	0.86
1834243	7.10126	75	1	1	0	1	72	1	3	1	0	0	0	0	0	0	0	0	0	0	0	110	32.8	2.53
1834083	5.60755	69	1	1	0	1	288	2	3	1	0	0	0	0	1	0	0	0	0	0	0	101	32.8	1.46
1833555	6.20027	83	2	1	0	1	10	1	4	1	0	1	0	0	0	0	0	0	0	0	0	76	32.8	22.77
1833446	6.21881	84	2	1	0	1	24	1	5	0	0	1	1	0	0	0	0	0	1	0	0	119	32.8	4.56
1833439	6.91954	86	2	1	0	1	30	2	4	0	0	0	1	0	0	0	0	0	0	0	0	117	32.7	0.41
1833148	8.9142	81	2	3	0	1	504	2	5	1	1	0	0	0	0	0	0	0	0	0	0	108	32.7	0.46
1832885	8.8247	81	2	2	0	1	72	1	4	0	0	1	0	0	0	0	0	0	0	0	0	91	32.7	6.70
1832698	5.02998	83	2	1	0	1	168	1	5	0	1	1	0	0	0	0	0	0	0	0	0	92	32.7	6.11
1832691	9.75023	81	1	3	0	1	6	1	5	0	0	1	0	0	1	0	0	0	0	0	0	97	32.6	4.34
1832676	9.85722	78	1	1	0	1	3	2	4	1	1	0	0	0	0	0	0	0	0	0	0	102	32.6	16.49
1832280	8.63896	86	2	3	0	1	6	1	5	0	0	1	0	0	0	0	0	0	0	1	0	56	32.6	5.56
1831986	5.82588	74	2	1	0	1	168	2	4	0	0	0	0	0	0	0	0	0	0	1	0	112	32.5	0.32
1831906	3.91429	76	2	2	0	1	72	2	3	1	0	1	0	0	0	0	0	0	0	0	0	98	32.5	1.84
1831427	9.01954	83	2	3	0	1	48	1	6	0	0	1	0	0	1	0	1	1	0	0	0	81	32.5	3.89
1830980	5.12174	85	2	2	0	1	48	1	6	1	1	0	0	0	0	0	0	0	0	0	0	109	32.5	4.21
1830916	6.69321	75	2	2	0	1	48	1	5	0	1	1	0	0	1	0	0	0	0	0	0	98	32.5	1.59
1830545	9.52154	76	2	2	0	1	3	1	4	0	0	1	0	0	0	0	0	0	0	0	0	83	32.4	13.67
1830379	8.06542	91	1	1	0	1	10	1	4	0	0	0	1	0	0	0	0	0	0	0	0	73	32.4	2.15
1829892	9.94565	91	2	1	0	1	3	1	5	0	0	1	1	0	1	0	0	0	0	0	0	74	32.4	2.89
1828793	8.98532	78	2	2	0	1	96	1	3	0	0	1	0	0	0	0	0	0	0	0	0	84	32.4	1.57
1828504	7.94705	85	2	3	0	1	120	1	4	1	0	1	1	0	0	0	0	0	0	0	0	122	32.4	1.33
1828373	9.3198	71	1	2	0	3	168	3	4	0	1	0	0	0	0	0	1	0	0	0	0	81	32.4	7.81
1826820	8.18148	74	2	2	0	1	192	1	5	1	0	0	0	0	1	0	1	0	0	0	0	108	32.3	2.46
1826714	7.72984	95	1	1	0	1	312	1	5	0	0	0	0	0	1	0	0	0	0	0	0	100	32.3	1.97
1826589	7.02017	90	2	1	0	1	144	2	4	0	0	1	0	0	0	0	0	0	0	0	0	133	32.3	1.19
1826262	7.9148	84	2	1	0	2	144	2	5	0	0	0	0	0	1	0	0	0	0	0	0	118	32.3	2.24
1826136	5.69638	66	1	3	0	1	1	1	3	1	1	0	0	0	0	0	0	0	0	0	0	126	32.3	12.30
1825641	7.89694	81	2	1	0	1	4	1	4	0	0	1	1	0	0	0	0	0	0	0	0	79	32.3	5.34
1825634	6.76921	71	1	1	0	1	264	1	5	0	1	1	0	0	1	0	0	0	0	0	0	87	32.3	2.79
1825182	3.99628	73	2	3	0	1	336	1	3	0	0	1	1	0	0	0	0	0	0	0	0	100	32.3
1825152	4.91606	82	1	1	0	1	240	1	6	0	0	1	0	0	1	0	0	1	0	0	0	91	32.3	3.21
1824024	9.85884	69	2	1	0	1	48	1	4	1	1	0	0	0	1	0	0	0	0	0	0	94	32.2	1.32
1823661	7.05131	83	2	1	0	1	96	1	6	1	0	0	0	0	1	1	0	0	0	0	0	96	32.2	1.14
1823657	9.5972	69	2	1	0	1	3	1	4	1	0	1	0	0	0	0	0	0	0	0	0	76	32.2	5.63
1823636	8.82639	80	1	1	0	1	48	1	6	1	0	0	1	0	1	0	0	0	1	0	0	74	32.2	2.43
1823341	4.71095	84	2	2	0	1	8	1	4	1	0	0	0	0	0	0	0	0	0	0	0	98	32.1	11.01
1823220	17.6844	84	2	1	0	1	144	1	5	0	0	1	1	0	0	0	1	0	0	1	0	95	32.1	2.58
1822775	12.8045	87	2	2	0	1	24	1	6	1	0	1	0	0	1	0	0	0	0	0	0	74	32.1	4.59
1822463	5.91745	73	2	2	0	1	336	2	4	0	0	0	0	1	1	0	0	0	0	0	0	106	32.1	1.62
1822365	7.82829	79	2	1	0	1	96	1	4	0	0	0	1	0	1	0	0	0	0	0	0	56	32.1	7.31
1822256	8.8891	75	2	1	0	1	10	1	4	1	1	1	0	0	0	0	0	0	0	0	0	91	32.0	3.88
1821813	7.7416	87	2	3	0	1	96	1	5	1	0	1	0	0	0	0	0	0	0	0	0	123	32.0	0.63
1821803	5.98693	83	2	2	0	1	192	1	4	0	0	1	1	0	0	0	0	0	0	0	0	95	32.0	1.97
1821641	6.76782	78	2	1	0	1	96	1	3	0	0	1	0	0	0	0	0	0	0	0	0	115	32.0	4.40
1821236	7.99383	94	1	1	0	1	96	1	4	1	0	0	1	0	0	0	0	0	0	0	0	90	32.0	2.12
1820988	10.8317	86	2	1	0	1	4	1	5	0	0	0	0	0	0	0	0	0	0	0	0	72	32.0	2.18
1820600	9.52762	83	2	2	0	1	48	1	5	1	0	0	0	0	0	0	0	0	0	0	0	89	31.9	4.09
1820367	9.80086	82	1	2	0	1	120	1	5	1	0	1	1	0	0	0	0	0	1	0	0	103	31.9	2.99
1820267	9.89528	88	2	2	0	1	24	1	4	1	0	1	0	0	0	0	0	0	0	0	0	109	31.9	1.10
1820147	9.88078	78	1	2	0	2	168	1	4	1	0	0	1	0	1	0	1	0	0	0	0	82	31.9	5.11
1820017	3.72387	101	1	3	0	1	72	1	4	0	0	0	0	0	0	0	0	0	0	0	0	100	31.8	1.35
1819886	5.90541	86	2	1	0	1	336	1	7	1	0	1	0	0	1	0	0	1	0	0	0	84	31.8	6.33
1819700	8.52707	87	2	1	0	1	5	1	4	1	0	1	1	0	0	0	0	0	0	0	0	113	31.8	15.96
1819352	5.64862	81	2	1	0	1	3	1	4	0	0	0	0	0	0	0	0	0	0	0	0	88	31.8	21.72
1819278	11.1635	86	2	2	0	1	120	1	4	0	0	0	0	0	0	0	0	0	0	0	0	113	31.8	5.99
1819170	9.03146	88	1	1	0	1	360	2	4	0	0	0	0	0	0	0	0	0	0	0	0	109	31.7	0.41
1818961	6.17737	73	1	1	0	1	312	1	4	1	0	1	0	1	1	0	0	0	0	0	0	95	31.7	2.25
1818955	7.66219	68	2	3	0	1	288	1	4	0	0	1	0	1	0	0	0	0	0	0	0	95	31.7	6.48
1818818	6.75794	89	2	2	0	1	336	2	4	0	0	0	1	0	0	0	0	0	0	0	0	112	31.6	1.78
1818774	7.94428	77	2	3	0	1	240	2	3	0	0	1	1	0	0	0	0	0	0	0	0	92	31.6	4.01
1818691	6.6698	81	2	2	0	1	144	1	4	0	0	0	0	0	0	0	1	0	0	0	0	83	31.5	3.47
1818406	4.82734	84	1	2	0	1	24	1	5	0	0	0	0	0	1	0	0	0	0	0	0	94	31.5	1.73
1818328	12.0205	85	2	3	0	1	24	1	5	0	0	1	1	0	0	0	0	0	0	0	0	76	31.5	0.61
1818057	7.22222	76	1	1	0	1	360	1	5	1	1	1	1	0	1	0	0	0	0	0	0	113	31.5	1.65
1818007	6.94889	79	1	1	0	1	96	3	4	1	0	1	1	0	1	0	0	0	0	0	0	87	31.5	1.59
1817713	5.09002	85	2	1	1	1	192	1	4	1	0	1	0	0	0	0	0	0	0	0	0	110	31.4	2.31
1817215	6.11839	85	2	1	0	1	24	1	4	0	0	1	0	0	0	0	0	0	0	0	0	62	31.4	1.00
1816745	6.7224	81	2	1	0	1	5	1	4	1	0	1	1	0	0	0	0	0	0	0	0		31.4	5.86
1816689	5.15524	86	2	1	0	1	720	2	4	1	0	0	0	0	0	0	1	0	0	0	0	111	31.4	1.22
1816136	7.10343	84	1	1	0	1	24	1	6	1	0	0	1	0	0	1	0	0	1	0	0	106	31.3	1.73
1816095	9.99694	82	2	3	0	1	72	2	5	0	0	1	1	0	0	0	0	0	0	0	1	98	31.3	1.66
1816094	5.90032	89	2	1	1	1	22	1	5	1	0	1	0	0	1	0	1	0	0	0	0	112	31.3	6.99
1815846	5.7739	80	2	1	1	1	3	1	4	0	0	0	0	0	0	0	0	0	0	0	0	89	31.3	7.98
1815568	9.82475	74	2	2	0	1	72	1	4	0	1	0	0	0	0	0	0	0	0	0	0		31.3	1.68
1815502	4.76435	81	2	1	0	1	16	1	4	0	0	0	1	0	0	0	0	0	0	0	0	46	31.2	2.51
1815253	6.68498	66	2	3	0	1	5	1	4	0	0	0	0	0	1	0	0	0	0	1	0	99	31.2	79.50
1815223	15.0727	82	2	1	0	1	192	2	4	1	0	0	1	0	0	0	0	0	0	0	0	118	31.2	0.42
1814817	13.6221	88	2	1	0	1	120	1	5	1	0	1	1	0	0	0	0	1	0	0	0	88	31.2	4.80
1814741	3.90059	85	2	1	0	1	48	1	4	0	0	1	0	0	0	0	0	0	0	0	0	89	31.2	5.68
1814675	10.9447	80	2	1	0	2	6	1	5	1	0	1	0	0	0	0	0	0	0	0	0	87	31.2	5.91
1814621	6.77189	80	2	2	0	1	480	2	5	1	0	0	0	0	0	0	0	1	0	0	0	134	31.1	2.20
1814043	8.73382	81	2	3	0	3	24	1	6	1	0	1	1	0	1	1	0	0	0	0	0	94	31.1	4.77
1814013	7.80322	66	2	1	0	1	216	2	2	0	0	0	1	0	0	0	0	0	0	0	0	106	31.1	3.75
1814002	10.0252	81	1	3	0	1	144	1	6	1	0	0	0	0	1	0	0	0	0	0	0	100	31.0	2.79
1813668	6.89284	74	2	1	0	1	552	2	4	1	0	1	1	0	1	0	0	0	0	0	0	94	31.0	1.20
1813649	12.8805	87	2	2	0	1	96	1	5	0	0	0	0	0	1	0	0	0	0	0	0	110	31.0	2.29
1813465	6.07839	91	2	1	0	1	168	1	7	0	0	1	0	0	1	0	0	0	1	0	0	85	30.9	2.19
1813059	7.9305	83	2	2	0	1	48	1	5	1	0	1	1	0	1	0	0	0	0	0	0	122	30.9	1.20
1812963	12.8426	90	2	2	0	1	168	1	6	0	0	1	1	0	1	0	0	0	1	0	0	61	30.9	5.42
1812859	13.8794	84	2	1	0	1	336	2	6	1	0	1	0	0	0	0	0	0	1	1	0	90	30.9	1.86
1812482	7.89999	74	1	3	0	1	72	1	6	1	1	1	1	0	1	0	0	0	0	0	0	110	30.8	1.40
1812089	8.02341	76	2	2	0	1	528	1	4	0	0	0	1	0	0	0	0	0	0	0	0	97	30.7	0.48
1811347	5.81003	67	1	3	0	1	72	1	2	0	0	0	0	0	0	0	0	0	0	0	0	92	30.7	1.83
1811074	6.97913	85	2	1	0	1	24	1	4	1	0	1	1	0	0	0	0	0	0	0	0	89	30.7	4.32
1810777	9.773	86	2	1	0	1	96	2	7	1	0	1	0	0	1	0	0	1	0	0	0	119	30.6	3.05
1810757	11.7637	74	2	2	0	1	576	2	3	0	0	0	0	0	0	0	1	0	0	0	0	124	30.6	0.83
1810663	7.09595	79	2	1	0	1	120	1	4	1	0	1	1	0	1	0	0	0	0	0	0		30.6	4.44
1810462	4.10848	75	2	2	0	1	144	1	3	0	0	1	1	0	0	0	0	0	0	0	0	76	30.5	2.28
1810271	8.56166	82	2	3	0	1	72	1	5	1	0	1	0	0	0	0	0	0	1	0	0	103	30.5	0.33
1810167	10.0279	79	2	2	0	1	360	1	3	1	0	1	1	0	0	0	0	0	0	0	0	106	30.5	1.33
1810149	7.83953	73	2	1	0	2	168	2	3	1	0	1	1	0	0	0	1	0	0	0	0	73	30.5	6.01
1809836	10.6588	81	1	2	0	1	120	1	5	0	0	0	1	0	1	0	0	0	0	0	0	97	30.4	1.54
1809583	9.97282	81	2	1	1	1	600	2	5	0	0	1	1	0	1	0	0	0	0	0	0	120	30.4	1.73
1809497	6.7831	83	2	3	0	1	168	1	4	1	0	0	0	0	0	0	0	0	0	0	0	97	30.4	14.09
1808984	12.2279	83	2	3	0	1	72	1	8	0	1	0	0	0	1	0	0	1	0	1	0	59	30.4	2.96
1808783	6.03568	91	2	2	0	1	120	1	5	0	0	1	1	0	1	0	0	0	0	0	0	92	30.4	1.30
1808536	11.6979	83	2	2	0	1	144	1	4	1	0	1	1	0	0	0	1	0	0	0	0	73	30.4	2.68
1808213	8.01758	81	2	1	0	1	168	1	5	1	1	0	0	0	0	0	1	0	0	0	0	79	30.3	1.78
1807616	7.73207	84	1	3	1	1	264	1	5	1	0	1	1	0	1	0	0	0	0	0	0	116	30.3	1.93
1807456	9.38087	82	2	1	0	1	720	2	4	0	0	0	0	0	0	0	0	0	0	0	0	77	30.3	1.79
1807425	19.6445	81	2	1	0	1	24	3	6	0	1	0	1	0	0	0	0	0	0	1	0	85	30.2	1.80
1807418	9.9575	68	1	1	0	1	24	1	4	1	1	0	1	0	0	0	0	0	0	0	0	84	30.2	4.03
1807326	4.90128	89	2	1	0	1	2	1	5	1	0	0	0	0	0	0	0	0	1	0	0	68	30.1	1.85
1807302	8.47899	90	2	2	0	1	48	1	5	0	0	1	0	0	0	0	0	0	0	0	0	54	30.1	8.52
1807231	17.1236	87	2	2	0	1	528	1	5	1	0	1	1	0	1	0	0	0	0	0	0	100	30.0	1.92
1807096	8.62396	87	1	3	0	1	96	1	7	1	0	1	0	0	1	0	0	1	0	0	0	148	29.9	2.17
1806968	10.6815	72	1	2	0	1	96	2	3	1	0	1	1	0	0	0	0	0	0	0	0	139	29.8	1.46
1806664	6.16667	85	2	1	0	1	192	2	4	1	0	1	0	0	0	0	0	0	0	0	0	100	29.8	0.74
1806479	7.9208	85	2	3	0	1	72	2	4	1	0	1	1	0	0	0	1	0	0	0	0	118	29.8	3.20
1805661	7.09035	85	2	1	0	1	144	1	5	1	0	1	0	0	1	0	0	0	0	0	0	99	29.7
1805534	13.0607	75	2	3	0	1	96	2	3	0	0	0	0	0	0	0	0	0	0	0	0	96	29.7	1.25
1805388	4.56133	71	1	3	0	1	168	1	4	1	0	0	0	0	1	0	0	0	0	0	0	99	29.7	3.99
1805381	15.8128	86	2	1	0	1	72	1	5	1	1	1	1	0	0	0	0	0	0	0	0	113	29.7	0.97
1805357	5.93303	72	2	1	0	1	36	1	4	0	0	0	0	0	0	1	0	0	0	0	0	75	29.7	1.85
1805217	4.10128	90	2	2	0	1	72	1	5	0	0	0	0	0	1	0	0	0	0	0	0	84	29.6	2.71
1805158	12.8296	72	1	3	0	1	168	1	3	0	0	0	0	0	0	0	0	0	0	0	0	108	29.6	2.30
1805106	4.76225	83	2	1	0	1	96	1	5	1	0	1	0	0	0	0	0	1	0	0	0	113	29.5	1.84
1804941	20.597	66	1	2	0	2	3	3	5	1	1	1	0	0	1	0	1	0	0	0	0	105	29.3	31.15
1804910	5.76927	77	1	1	0	1	24	2	3	0	0	0	1	0	0	0	0	0	0	0	0	78	29.3	2.31
1804749	8.10022	84	2	2	0	1	336	1	5	1	0	1	1	0	1	0	0	0	0	0	0	74	29.3	5.40
1804542	5.74683	75	2	1	0	1	120	1	4	0	1	1	0	0	0	0	1	0	0	0	0	83	29.3	8.41
1803903	9.92711	88	2	1	0	1	288	1	4	1	0	1	1	0	0	0	1	0	0	0	0	80	29.3	1.96
1803867	6.00544	80	2	3	0	1	72	1	5	1	0	0	0	0	0	0	0	1	0	0	0	76	29.2	1.01
1803590	7.66907	96	2	1	0	1	504	2	6	0	0	0	1	0	1	0	0	0	1	0	0	103	29.2	1.89
1802963	8.7927	83	2	1	0	1	120	2	5	1	0	0	1	0	1	0	0	0	0	0	0	78	29.2	1.73
1802341	10.6539	68	1	2	0	1	72	1	4	1	0	1	0	0	1	0	1	0	1	0	0	62	29.2	5.92
1802281	7.00279	85	2	1	1	1	6	1	4	1	0	0	0	0	0	0	0	0	0	0	0	83	29.2	34.72
1802205	4.60287	85	2	1	1	1	48	1	4	0	0	1	1	0	0	0	0	0	0	0	0	99	29.1	1.48
1802155	4.88303	74	2	2	0	1	72	1	6	1	1	1	0	0	1	0	0	0	0	1	0	90	29.1	1.06
1801879	5.87508	84	2	1	0	1	72	1	4	0	0	0	0	0	0	0	1	0	0	0	0	93	29.1	2.48
1801816	9.04038	81	1	2	0	1	264	1	5	1	0	1	0	0	1	0	0	0	0	0	0	87	29.1	4.90
1801780	16.901	93	1	1	0	1	528	2	4	0	0	1	0	0	0	0	0	0	0	0	0	111	28.9	1.48
1801394	10.5019	80	1	3	0	1	48	2	6	0	0	1	0	0	0	0	0	0	0	1	0	72	28.8	21.65
1801339	6.77937	86	1	2	0	1	192	1	4	0	0	0	0	0	0	0	0	0	0	0	0	119	28.7	6.78
1801229	6.88353	79	1	1	0	1	240	2	4	1	1	0	0	0	0	0	0	0	0	0	0	128	28.6	0.45
1801116	4.88623	87	2	3	0	1	96	1	7	1	1	0	0	0	1	0	1	0	1	0	0	105	28.5	4.03
1800981	7.66182	89	1	2	0	1	24	1	4	0	0	0	0	0	0	0	0	0	0	0	0	71	28.4	6.25
1800924	9.92242	83	2	3	0	1	2	1	4	0	0	0	0	0	0	0	1	0	0	0	0	38	28.3	2.53
1800915	18.8668	88	2	1	0	1	5	2	5	1	0	1	0	0	1	0	0	0	0	0	0	41	28.2	2.24
1800814	15.5731	86	1	2	0	2	24	1	5	0	0	0	0	0	1	0	0	0	0	0	0	113	28.1	5.92
1800806	8.68464	86	2	1	0	1	24	2	4	0	0	1	0	0	0	0	0	0	0	0	0	71	28.0	10.77
1800752	7.80583	89	1	1	0	1	144	1	4	0	0	1	0	0	0	0	0	0	0	0	0	102	28.0	5.39
1800591	6.74565	83	2	1	0	1	168	2	5	0	0	1	1	0	0	0	0	0	1	0	0	62	28.0	1.93
1800543	6.55203	83	2	1	0	1	2	1	4	0	0	0	1	0	0	0	0	0	0	0	0	88	27.9	13.52
1800485	6.06916	83	2	1	0	1	48	1	5	0	0	0	0	0	0	0	0	0	0	0	0	94	27.8	1.33
1800315	7.02528	81	2	1	0	1	408	2	5	1	1	1	0	0	0	0	0	0	0	0	0	87	27.8	1.51
1752517	6.24907	68	2	2	0	1	264	2	4	1	1	0	0	0	1	0	0	0	0	0	0	91	27.8	6.18
1752451	6.20919	83	2	1	0	1	384	1	4	1	0	1	0	0	0	0	0	0	0	0	0	89	27.8	1.97
1752028	12.7954	78	2	2	0	1	24	2	5	0	0	0	1	0	1	0	0	0	0	1	0	78	27.7	0.54
1751945	7.77873	69	1	1	0	1	24	1	4	1	1	0	0	0	1	0	0	0	0	0	0	104	27.4	2.32
1751833	3.94655	84	2	1	0	1	336	2	4	0	0	1	1	0	0	0	0	0	0	0	0	99	27.3	6.58
1751481	4.53912	99	2	3	0	1	264	2	4	1	0	0	1	0	0	0	0	0	0	0	0	95	27.3	2.20
1751286	6.98948	91	1	1	0	1	288	1	6	0	0	0	0	0	1	1	0	0	0	0	0	89	27.2	0.81
1750975	9.05345	85	1	2	0	1	240	1	4	0	0	1	1	0	0	0	0	0	0	0	0	106	27.1	2.54
1750334	9.78713	86	2	2	0	1	96	1	5	0	0	1	0	0	0	0	0	0	0	0	0	79	27.0	2.09
1750149	13.7636	72	1	1	0	2	72	3	4	0	0	0	0	0	1	0	1	0	0	0	0	57	26.8	3.23
1750036	14.9303	95	2	3	0	1	120	1	4	1	0	0	0	0	0	0	0	0	0	0	0	85	26.5	6.08
1749934	4.14329	84	2	1	0	1	552	2	7	0	0	0	0	0	1	0	0	1	0	0	0	87	26.3	0.79
1749774	26.7121	87	1	1	0	1	24	1	6	1	0	1	1	0	1	0	0	0	1	0	0	107	26.0	0.68
1749453	11.9574	88	1	1	0	1	24	1	5	1	0	1	0	0	1	0	0	0	0	0	0	101	26.0	1.87
1749411	10.7411	82	2	1	0	1	8	1	5	0	0	0	0	0	1	0	0	0	0	0	0	81	25.8	13.77
1749251	18.495	87	2	1	0	1	576	2	4	0	0	1	1	0	0	0	0	0	0	0	0	92	25.6	0.72
1748834	5.07795	80	2	1	0	1	144	1	5	0	1	1	0	0	0	0	0	0	0	0	0	92	25.6
1748564	7.89964	81	2	1	1	1	96	1	5	0	0	1	0	0	1	0	0	0	0	0	0	69	25.2	1.01
1748228	6.73929	88	2	1	0	1	720	2	4	1	0	1	1	0	0	0	0	0	0	0	0	78	24.9	0.38
1747899	12.063	67	1	1	0	1	96	1	2	0	0	1	1	1	0	0	1	0	0	0	0	58	24.8	1.48
1747619	9.01619	91	2	2	0	1	720	1	6	0	0	0	0	0	1	0	0	0	0	0	0	37	22.7

## Sheet: Sheet2
如是否，哪年哪月去世	如是否，哪年哪月去世
2019-08-10	2019-08-10
2019-07-09	2019-07-09
2019-07-09	2019-07-10
2019-07-10	2019-07-10
2019-07-10	2019-07-10
2019-07-10	2019-07-10
2019-07-10	2019-07-10
2019-07-11	2019-07-11
2019-07-11	2019-07-11
2019-07-11	2019-07-11
2019-07-13	2019-07-13
2019-03-01	2019-03-01
2015-05-01	2015-05-01
2015-06-08	2015-06-08
2015-11-24	2015-11-24
2015-12-07	2015-12-07
2016-02-08	2016-02-08
2016-03-09	2016-03-09
2016-04-15	2016-04-15
2016-04-20	2016-04-20
2016-06-16	2016-06-16
2016-06-20	2016-06-20
2016-08-26	2016-08-26
2016-09-10	2016-09-10
2016-09-10	2016-09-10
2016-10-08	2016-10-08
2016-10-25	2016-10-25
2016-11-08	2016-11-08
2016-11-19	2016-11-19
2016-11-20	2016-11-20
2017-04-28	2017-04-28
2017-05-20	2017-05-20
2017-05-27	2017-05-27
2017-06-30	2017-06-30
2017-07-01	2017-07-01
2017-07-09	2017-07-09
2017-07-09	2017-07-09
2017-08-20	2017-08-20
2017-08-28	2017-08-28
2017-09-17	2017-09-17
2017-10-16	2017-10-16
2017-10-29	2017-10-29
2017-12-29	2017-12-29
2018-01-22	2018-01-22
2018-02-16	2018-02-16
2018-03-27	2018-03-27
2018-03-29	2018-03-29
2018-05-25 12:00:00	2018-05-25 12:00:00
2018-06-15	2018-06-15
2018-07-20	2018-07-20
2018-08-20	2018-08-20
2018-08-25	2018-08-25
2018-09-13	2018-09-13
2018-09-21	2018-09-21
2018-10-02	2018-10-02
2018-10-18	2018-10-18
2018-10-23	2018-10-23
2018-10-25	2018-10-25
2018-10-26	2018-10-26
2018-11-01	2018-11-01
2018-11-04	2018-11-04
2018-11-14	2018-11-14
2018-11-15	2018-11-15
2018-11-25	2018-11-25
2018-12-01	2018-12-01
2019-01-01	2019-01-01
2019-01-10	2019-01-10
2019-02-01	2019-02-01
2019-02-01	2019-02-01
2019-02-16	2019-02-16
2019-02-20	2019-02-20
2019-03-01	2019-03-01
2019-03-01	2019-03-01
2019-03-01	2019-03-01
2019-03-20 05:27:00	2019-03-20 05:27:00
2019-03-21	2019-03-21
2019-04-01	2019-04-01
2019-04-01	2019-04-01
2019-04-01	2019-04-01
2019-04-11	2019-04-11
2019-04-20	2019-04-20
2019-04-20	2019-04-20
2019-04-26	2019-04-26
2019-05-02	2019-05-02
2019-05-10	2019-05-10
2019-05-19	2019-05-19
2019-06-03	2019-06-03
2019-06-20	2019-06-20
2019-06-20	2019-06-20
2019-06-20	2019-06-20
2019-06-23	2019-06-23
2019-06-28	2019-06-28
2019-07-01	2019-07-01
2019-07-01	2019-07-01
2019-07-01	2019-07-01
2019-07-01	2019-07-01
2019-07-01	2019-07-01
2019-07-02	2019-07-02
2019-07-08	2019-07-08
2019-07-11	2019-07-11
2019-07-20	2019-07-20
2019-07-21	2019-07-21
2019-07-23	2019-07-23
2019-07-29	2019-07-29
2019-08-01	2019-08-01
2019-08-01	2019-08-01
2019-08-06	2019-08-06
2019-08-10	2019-08-10
2019-08-14	2019-08-14
2019-08-15	2019-08-15
2019-08-19	2019-08-19
2019-08-20	2019-08-20
2019-08-20	2019-08-20
2019-08-20	2019-08-20
2019-09-01	2019-09-01
2019-09-15	2019-09-15
2019-09-20	2019-09-20
2019-09-23	2019-09-23
2019-10-01	2019-10-01
2019-10-01	2019-10-01
2019-10-01	2019-10-01
2019-10-01	2019-10-01
2019-10-01	2019-10-01
2019-10-01	2019-10-01
2019-10-15	2019-10-15
2019-10-15	2019-10-15
2019-10-18	2019-10-18
2019-10-30	2019-10-30
2019-10-30	2019-10-30
2019-11-01	2019-11-01
2019-11-15	2019-11-15
2019-11-20	2019-11-20
2019-11-20	2019-11-20
2019-11-20	2019-11-20
2019-11-23	2019-11-23
2019-11-25	2019-11-25
2019-11-29	2019-11-29
2019-11-29	2019-11-29
2019-12-01	2019-12-01
2019-12-03	2019-12-03
2019-12-07	2019-12-07
2019-12-18	2019-12-18
2020-01-01	2020-01-01
2020-01-05	2020-01-05
2020-01-09	2020-01-09
2020-01-12	2020-01-12
2020-01-18	2020-01-18
2020-01-20	2020-01-20
2020-02-01	2020-02-01
2020-02-01	2020-02-01
2020-02-01	2020-02-01
2020-02-01	2020-02-01
2020-02-12	2020-02-12
2020-02-15	2020-02-15
2020-02-15	2020-02-15
2020-02-15	2020-02-15
2020-02-20	2020-02-20
2020-02-23	2020-02-23
2020-02-24	2020-02-24
2020-02-28	2020-02-28
2020-02-29	2020-02-29
2020-03-01	2020-03-01
2020-03-01	2020-03-01
2020-03-09	2020-03-09
2020-03-20	2020-03-20
2020-03-20	2020-03-20
2020-04-01	2020-04-01
2020-04-01	2020-04-01
2020-04-15	2020-04-15
2020-04-16	2020-04-16
2020-04-20	2020-04-20
2020-04-20	2020-04-20
2020-04-28	2020-04-28
2020-05-01	2020-05-01
2020-05-20	2020-05-20
2020-05-20	2020-05-20
2020-06-01	2020-06-01
2020-06-01	2020-06-01
2020-06-01	2020-06-01
2020-06-01	2020-06-01
2020-06-10	2020-06-10
2020-06-18	2020-06-18
2020-06-20	2020-06-20
2020-06-20	2020-06-20
2020-06-24	2020-06-24
2020-06-29	2020-06-29
2020-06-30	2020-06-30
2020-06-30	2020-06-30
2020-07-01	2020-07-01
2020-07-11	2020-07-11
2020-07-12	2020-07-12
2020-07-15	2020-07-15
2020-07-19	2020-07-19
2020-07-19	2020-07-19
2020-07-19	2020-07-19
2020-07-20	2020-07-20
2020-07-31	2020-07-31
2020-08-01	2020-08-01
2020-08-01	2020-08-01
2020-08-01	2020-08-01
2020-08-01	2020-08-01
2020-08-14	2020-08-14
2020-08-15	2020-08-15
2020-08-15	2020-08-15
2020-08-16	2020-08-16
2020-08-20	2020-08-20
2020-08-20	2020-08-20
2020-08-23	2020-08-23
2020-09-20	2020-09-20
2020-09-21	2020-09-21
2020-10-01	2020-10-01
2020-10-01	2020-10-01
2020-10-01	2020-10-01
2020-10-02	2020-10-02
2020-10-09	2020-10-09
2020-10-12	2020-10-12
2020-10-16	2020-10-16
2020-10-20	2020-10-20
2020-10-20	2020-10-20
2020-10-20	2020-10-20
2020-10-20	2020-10-20
2020-10-23	2020-10-23
2020-10-23	2020-10-23
2020-10-30	2020-10-30
2020-11-01	2020-11-01
2020-11-13	2020-11-13
2020-11-16	2020-11-16
2020-11-19	2020-11-19
2020-11-20	2020-11-20
2020-11-22	2020-11-22
2020-11-23	2020-11-23
2020-11-25	2020-11-25
2020-11-25	2020-11-25
2020-11-29	2020-11-29
2020-12-01	2020-12-01
2020-12-01	2020-12-01
2020-12-01	2020-12-01
2020-12-01	2020-12-01
2020-12-03	2020-12-03
2020-12-07	2020-12-07
2020-12-12	2020-12-12
2020-12-14	2020-12-14
2020-12-16	2020-12-16
2020-12-18	2020-12-18
2020-12-22	2020-12-22
2020-12-28	2020-12-28
2021-01-09	2021-01-09
2021-01-15	2021-01-15
2021-01-15	2021-01-15
2021-01-18	2021-01-18
2021-01-23	2021-01-23
2021-01-30	2021-01-30
2021-02-01	2021-02-01
2021-02-01	2021-02-01
2021-02-04	2021-02-04
2021-02-09	2021-02-09
2021-02-10	2021-02-10
2021-02-14	2021-02-14
2021-02-15	2021-02-15
2021-02-15	2021-02-15
2021-02-22	2021-02-22
2021-02-24	2021-02-24
2021-03-01	2021-03-01
2021-03-01	2021-03-01
2021-03-07	2021-03-07
2021-03-11	2021-03-11
2021-03-13	2021-03-13
2021-03-20	2021-03-20
2021-03-20	2021-03-20
2021-03-21	2021-03-21
2021-03-21	2021-03-21
2021-04-01	2021-04-01
2021-04-01	2021-04-01
2021-04	2021-04-01
2021-04-05	2021-04-05
2021-04-13	2021-04-13
2021-04-15	2021-04-15
2021-04-25	2021-04-25
2021-04-27	2021-04-27
2021-04-29	2021-04-29
2021-05-01	2021-05-01
2021-05-02	2021-05-02
2021-05-20	2021-05-20
2021-05-23	2021-05-23
2021-05-23	2021-05-23
2021-05-23	2021-05-23
2021-06-01	2021-06-01
2021-06-01	2021-06-01
2021-06-02	2021-06-02
2021-06-05	2021-06-05
2021-06-15	2021-06-15
2021-06-19	2021-06-19
2021-06-20	2021-06-20
2021-06-20	2021-06-20
2021-07-13	2021-07-13
2021-07-20	2021-07-20
2021-07-21 16:48:00	2021-07-21 16:48:00
2021-07-28	2021-07-28
2021-08-01	2021-08-01
2021-08-01	2021-08-01
2021-08-01	2021-08-01
2021-08-01	2021-08-01
2021-08-04	2021-08-04
2021-08-18	2021-08-18
2021-08-19	2021-08-19
2021-08-20	2021-08-20
2021-08-26	2021-08-26
2021-08-28	2021-08-28
2021-08-31	2021-08-31
2021-09-01	2021-09-01
2021-09-01	2021-09-01
2021-09-15	2021-09-15
2021-09-18	2021-09-18
2021-09-28	2021-09-28
2021-10-05	2021-10-05
2021-10-07	2021-10-07
2021-10-08	2021-10-08
2021-10-09	2021-10-09
2021-10-10	2021-10-10
2021-10-17	2021-10-17
2021-10-17	2021-10-17
2021-10-18	2021-10-18
2021-10-23	2021-10-23
2021-10-27	2021-10-27
2021-10-27	2021-10-27
2021-10-29	2021-10-29
2021-11-05	2021-11-05
2021-11-15	2021-11-15
2021-11-20	2021-11-20
2021-11-30	2021-11-30
2021-12-03	2021-12-03
2021-12-04	2021-12-04
	2021-12-08
01/2017	2017-01-01
01/2017	2017-01-01
01/2018	2018-01-01
01/2018	2018-01-01
01/2019	2019-01-01
01/2020	2020-01-01
01/2020	2020-01-01
01/2020	2020-01-01
01/2021	2021-01-01
02/2017	2017-02-01
02/2017	2017-02-01
02/2021	2021-02-01
02/2021	2021-02-01
03/2015	2015-03-01
03/2016	2016-03-01
03/2020	2020-03-01
03/2020	2020-03-01
03/2021	2021-03-01
04/2017	2017-03-01
04/2017	2017-04-01
04/2018	2018-04-01
04/2018	2018-04-01
06/2017	2017-06-01
06/2019	2019-06-01
06/2020	2020-06-01
07/2017	2017-07-01
08/2018	2018-08-01
08/2019	2019-08-01
08/2020	2020-08-01
09/2018	2018-09-01
09/2018	09/2018
09/2020	09/2020
09/2020	09/2020
1/2016	2016-01-01
1/2016	2016-01-01
1/2016	2016-01-01
1/2016	2016-01-01
1/2017	2017-01-01
1/2017	2017-01-01
1/2017	2017-01-01
1/2017	2017-01-01
1/2017	2017-01-01
1/2018	2018-01-01
1/2018	2018-01-01
1/2018	2018-01-01
1/2018	2018-01-01
1/2018	2018-01-01
1/2018	2018-01-01
1/2018	2018-01-01
1/2018	2018-01-01
1/2018	2018-01-01
1/2018	2018-01-01
1/2018	2018-01-01
1/2018	2018-01-01
1/2018	2018-01-01
1/2018	2018-01-01
1/2019	2019-01-01
1/2019	2019-01-01
1/2019	2019-01-01
1/2019	2019-01-01
1/2019	2019-01-01
1/2019	2019-01-01
1/2019	2019-01-01
1/2020	2020-01-01
1/2020	2020-01-01
1/2020	2020-01-01
1/2020	2020-01-01
1/2020	2020-01-01
1/2020	2020-01-01
1/2020	2020-01-01
1/2020	2020-01-01
1/2020	2020-01-01
1/2020	2020-01-01
1/2020	2020-01-01
1/2021	2021-01-01
1/2021	2021-01-01
1/2021	2021-01-01
1/2021	2021-01-01
1/2021	2021-01-01
1/2021	2021-01-01
1/2021	2021-01-01
1/4/2021	2021-01-04
10/2016	2016-10-01
10/2017	2017-10-01
10/2017	2017-10-01
10/2017	2017-10-01
10/2017	2017-10-01
10/2018	2018-10-01
10/2018	2018-10-01
10/2018	2018-10-01
10/2018	2018-10-01
10/2018	2018-10-01
10/2018	2018-10-01
10/2018	2018-10-01
10/2018	2018-10-01
10/2018	2018-10-01
10/2019	2019-10-01
10/2019	2019-10-01
10/2019	2019-10-01
10/2019	2019-10-01
10/2019	2019-10-01
10/2019	2019-10-01
10/2019	2019-10-01
10/2020	2020-10-01
10/2020	2020-10-01
10/2020	2020-10-01
10/2020	2020-10-01
10/2020	2020-10-01
10/2020	2020-10-01
10/2020	2020-10-01
10/2020	2020-10-01
10/2020	2020-10-01
10/2020	2020-10-01
10/2021	2021-10-01
11/2015	2015-11-01
11/2016	2016-11-01
11/2016	2016-11-01
11/2017	2017-11-01
11/2017	2017-11-01
11/2017	2017-11-01
11/2018	2018-11-01
11/2018	2018-11-01
11/2019	2019-11-01
11/2019	2019-11-01
11/2020	2020-11-01
11/2020	2020-11-01
11/2020	2020-11-01
12/2016	2016-12-01
12/2017	2017-12-01
12/2017	2017-12-01
12/2018	2018-12-01
12/2018	2018-12-01
12/2018	2018-12-01
12/2019	2019-12-01
12/2020	2020-12-01
12/2020	2020-12-01
12/2020	2020-12-01
12/2020	2020-12-01
2/2016	2016-02-01
2/2017	2017-02-01
2/2017	2017-02-01
2/2017	2017-02-01
2/2017	2017-02-01
2/2017	2017-02-01
2/2017	2017-02-01
2/2017	2017-02-01
2/2018	2018-02-01
2/2018	2018-02-01
2/2018	2018-02-01
2/2018	2018-02-01
2/2018	2018-02-01
2/2018	2018-02-01
2/2018	2018-02-01
2/2018	2018-02-01
2/2018	2018-02-01
2/2018	2018-02-01
2/2018	2018-02-01
2/2018	2018-02-01
2/2018	2018-02-01
2/2018	2018-02-01
2/2018	2018-02-01
2/2018	2018-02-01
2/2018	2018-02-01
2/2018	2018-02-01
2/2018	2018-02-01
2/2018	2018-02-01
2/2018	2018-02-01
2/2019	2019-02-01
2/2019	2019-02-01
2/2019	2019-02-01
2/2019	2019-02-01
2/2019	2019-02-01
2/2019	2019-02-01
2/2019	2019-02-01
2/2019	2019-02-01
2/2019	2019-02-01
2/2019	2019-02-01
2/2019	2019-02-01
2/2019	2019-02-01
2/2019	2019-02-01
2/2019	2019-02-01
2/2019	2019-02-01
2/2019	2019-02-01
2/2019	2019-02-01
2/2019	2019-02-01
2/2019	2019-02-01
2/2019	2019-02-01
2/2020	2020-02-01
2/2020	2020-02-01
2/2020	2020-02-01
2/2020	2020-02-01
2/2020	2020-02-01
2/2020	2020-02-01
2/2020	2020-02-01
2/2020	2020-02-01
2/2020	2020-02-01
2/2020	2020-02-01
2/2020	2020-02-01
2/2020	2020-02-01
2/2020	2020-02-01
2/2020	2020-02-01
2/2021	2021-02-01
2/2021	2021-02-01
2/2021	2021-02-01
2/2021	2021-02-01
2/2021	2021-02-01
2/2021	2021-02-01
2/2021	2021-02-01
2018-06-16未手术	2018-06-16
2019/2/31	2019-01-31
2019年10月1号	2019-10-01
2019年9月30	2019-09-30
2020年11月1号	2020-11-01
2021—08—20	2021-08-20
2021-2-30	2021-02-28
2021—5—6	2021-05-06
3/2016	2016-03-01
3/2017	2017-03-01
3/2017	2017-03-01
3/2020	2020-03-01
3/2020	2020-03-01
3/2021	2021-03-01
3/2021	2021-03-01
3/2021	2021-03-01
3年	3年
3天	3天
4/2016	2016-04-01
4/2017	2017-04-01
4/2018	2018-04-01
4/2019	2019-04-01
4/2019	2019-04-01
4/2019	2019-04-01
4/2019	2019-04-01
4/2020	2020-04-01
4/2020	2020-04-01
4/2021	2021-04-01
4/2021	2021-04-01
4/2021	2021-04-01
4/2021	2021-04-01
5/2016	2016-05-01
5/2016	2016-05-01
5/2016	2016-05-01
5/2017	2017-05-01
5/2017	2017-05-01
5/2017	2017-05-01
5/2017	2017-05-01
5/2017	2017-05-01
5/2017	2017-05-01
5/2017	2017-05-01
5/2017	2017-05-01
5/2017	2017-05-01
5/2017	2017-05-01
5/2017	2017-05-01
5/2017	2017-05-01
5/2017	2017-05-01
5/2017	2017-05-01
5/2017	2017-05-01
5/2018	2018-05-01
5/2018	2018-05-01
5/2018	2018-05-01
5/2018	2018-05-01
5/2018	2018-05-01
5/2018	2018-05-01
5/2018	2018-05-01
5/2018	2018-05-01
5/2018	2018-05-01
5/2018	2018-05-01
5/2018	2018-05-01
5/2018	2018-05-01
5/2018	2018-05-01
5/2018	2018-05-01
5/2018	2018-05-01
5/2018	2018-05-01
5/2018	2018-05-01
5/2018	2018-05-01
5/2018	2018-05-01
5/2018	2018-05-01
5/2018	2018-05-01
5/2018	2018-05-01
5/2018	2018-05-01
5/2019	2019-05-01
5/2019	2019-05-01
5/2019	2019-05-01
5/2019	2019-05-01
5/2019	2019-05-01
5/2019	2019-05-01
5/2019	2019-05-01
5/2019	2019-05-01
5/2019	2019-05-01
5/2019	2019-05-01
5/2019	2019-05-01
5/2019	2019-05-01
5/2019	2019-05-01
5/2019	2019-05-01
5/2020	2020-05-01
5/2020	2020-05-01
5/2020	2020-05-01
5/2020	2020-05-01
5/2020	2020-05-01
5/2020	2020-05-01
5/2020	2020-05-01
5/2020	2020-05-01
5/2020	2020-05-01
5/2020	2020-05-01
5/2020	2020-05-01
5/2020	2020-05-01
5/2020	2020-05-01
5/2020	2020-05-01
5/2020	2020-05-01
5/2020	2020-05-01
5/2020	2020-05-01
5/2021	2021-05-01
5/2021	2021-05-01
5/2021	2021-05-01
5/2021	2021-05-01
5/2021	2021-05-01
5/2021	2021-05-01
5/2021	2021-05-01
6/2016	2016-06-01
6/2016	2016-06-01
6/2017	2017-06-01
6/2017	2017-06-01
6/2017	2017-06-01
6/2017	2017-06-01
6/2018	2018-06-01
6/2018	2018-06-01
6/2018	2018-06-01
6/2018	2018-06-01
6/2018	2018-06-01
6/2018	2018-06-01
6/2019	2019-06-01
6/2019	2019-06-01
6/2019	2019-06-01
6/2019	2019-06-01
6/2019	2019-06-01
6/2020	2020-06-01
6/2020	2020-06-01
6/2020	2020-06-01
6/2020	2020-06-01
6/2020	2020-06-01
6/2020	2020-06-01
6/2020	2020-06-01
6/2020	2020-06-01
6/2020	2020-06-01
6/2020	2020-06-01
6/2020	2020-06-01
6/2020	2020-06-01
6/2020	2020-06-01
6/2021	2021-06-01
6/2021	2021-06-01
6/2021	2021-06-01
6/2021	2021-06-01
6/2021	2021-06-01
7/2017	2017-07-01
7/2017	2017-07-01
7/2017	2017-07-01
7/2017	2017-07-01
7/2017	2017-07-01
7/2018	2018-07-01
7/2018	2018-07-01
7/2018	2018-07-01
7/2019	2019-07-01
7/2019	2019-07-01
7/2019	2019-07-01
7/2020	2020-07-01
7/2020	2020-07-01
7/2020	2020-07-01
7/2020	2020-07-01
7/2020	2020-07-01
7/2021	2021-07-01
8/2017	2017-08-01
8/2017	2017-08-01
8/2017	2017-08-01
8/2017	2017-08-01
8/2017	2017-08-01
8/2017	2017-08-01
8/2018	2018-08-01
8/2018	2018-08-01
8/2018	2018-08-01
8/2018	2018-08-01
8/2018	2018-08-01
8/2018	2018-08-01
8/2019	2019-08-01
8/2019	2019-08-01
8/2019	2019-08-01
8/2019	2019-08-01
8/2019	2019-08-01
8/2019	2019-08-01
8/2020	2020-08-01
8/2020	2020-08-01
8/2020	2020-08-01
8/2020	2020-08-01
8/2020	2020-08-01
8/2020	2020-08-01
8/2020	2020-08-01
8/2021	2020-08-01
8/2021	2021-08-01
8/2021	2021-08-01
8/2021	2021-08-01
8/2021	2021-08-01
8/2021	2021-08-01
9/2016	2016-09-01
9/2017	2017-09-01
9/2017	2017-09-01
9/2017	2017-09-01
9/2017	2017-09-01
9/2017	2017-09-01
9/2017	2017-09-01
9/2018	2018-09-01
9/2018	2018-09-01
9/2018	2018-09-01
9/2018	2018-09-01
9/2018	2018-09-01
9/2018	2018-09-01
9/2018	2018-09-01
9/2018	2018-09-01
9/2018	2018-09-01
9/2018	2018-09-01
9/2018	2018-09-01
9/2018	2018-09-01
9/2018	2018-09-01
9/2018	2018-09-01
9/2018	2018-09-01
9/2018	2018-09-01
9/2018	2018-09-01
9/2018	2018-09-01
9/2018	2018-09-01
9/2018	2018-09-01
9/2018	2018-09-01
9/2019	2019-09-01
9/2019	2019-09-01
9/2019	2019-09-01
9/2019	2019-09-01
9/2019	2019-09-01
9/2019	2019-09-01
9/2019	2019-09-01
9/2019	2019-09-01
9/2019	2019-09-01
9/2019	2019-09-01
9/2019	2019-09-01
9/2019	2019-09-01
9/2019	2019-09-01
9/2019	2019-09-01
9/2019	2019-09-01
9/2020	2020-09-01
9/2020	2020-09-01
9/2020	2020-09-01
9/2020	2020-09-01
9/2020	2020-09-01
9/2020	2020-09-01
9/2020	2020-09-01
9/2020	2020-09-01
9/2020	2020-09-01
9/2020	2020-09-01
9/2020	2020-09-01
9/2021	2021-09-01
9/2021	2021-09-01
9/2021	2021-09-01
9/2021	2021-09-01
9/2021	2021-09-01
9/2021	2021-09-01
9/2021	2021-09-01
2019-05-01	2019-05-01
术后50天	术后50天
术后7月	术后7月
术后半月	术后半月
术后一月	术后一月
术后一月	术后一月
术后一周	术后一周
术后一周	术后一周
术后转科后脑出血	术后转科后脑出血
外院手术，2019-12-08	2019-12-08
未手术 ，2019-12-09	2019-12-09
未手术，2016-08-20	2016-08-20
未手术，2017-07-15	2017-07-15
未手术，2017-08-28	2017-08-28
未手术，2017-12-16	2017-12-16
未手术，2018-03-20	2018-03-20
未手术，2018-09-20	2018-09-20
未手术，2018-10-25	2018-10-25
未手术，2018-12-06	2018-12-06
未手术，2018-2-22	2018-02-22
未手术，2018-4-20	2018-04-20
未手术，2019-01-24	2019-01-24
未手术，2019-02-28	2019-02-28
未手术，2019-02-3	2019-02-03
未手术，2019-04-15	2019-04-15
未手术，2019-04-26	2019-04-26
未手术，2019-05-20	2019-05-20
未手术，2019-06-01	2019-06-01
未手术，2019-08-20	2019-08-20
未手术，2019-08-26	2019-08-26
未手术，2019-09-23	2019-09-23
未手术，2019-10-4	2019-10-04
未手术，2019-11-20	2019-11-20
未手术，2019-11-20	2019-11-20
未手术，2019-11-20	2019-11-20
未手术，2019-11-4	2019-11-04
未手术，2019-12-20	2019-12-20
未手术，2019-6-20	2019-06-20
未手术，2020-07-15	2020-07-15
未手术，2020-08-16	2020-08-16
未手术，2020-08-25	2020-08-25
未手术，2020-10-20	2020-10-20
未手术，2020-10-28	2020-10-28
未手术，2020-1-20	2020-01-20
未手术，2020-12-05	2020-12-05
未手术，2020-12-24	2020-12-24
未手术，2021-03-25	2021-03-25
未手术，2021-03-28	2021-03-28
未手术，2021-05-20	2021-05-20
未手术，2021-05-60	2021-05-06
未手术，2021-09-04	2021-09-04
未手术，2021-09-20	2021-09-20
未手术，2021-6-27	2021-06-27
未手术，2021-9-02	2021-09-02
未手术，随后一周	随后一周
未手术2016-08-10	2016-08-10
未手术2016-12-03	2016-12-03
未手术2017-01-20	2017-01-20
未手术2018-08-12	2018-08-12
住院期间死亡	住院期间死亡
